# Supplementary material for: 2,2′-Imino­diethanaminium 2,2′-(disulfanyldi­yl)dibenzoate dihydrate
Source: Acta Crystallogr Sect E Struct Rep Online. 2010 Feb 27;66(Pt 3):o718. doi: 10.1107/S1600536810007117 (PMC2983751; doi:10.1107/S1600536810007117)
Supplement: Supplementary file 1 [file e-66-0o718-sup1.cif]

##############################################################################
###                                                                        ###
###        Electronic paper (Acta Crystallographica Section E)             ###
###                                                                        ###
##############################################################################
#                                                                            #
# This CIF contains the data in a paper accepted for publication in Acta     #
# Crystallographica Section E. It conforms to the requirements of Notes      #
# for Authors for Section E, and has been peer reviewed under the auspices   #
# of the IUCr Commission on Journals.                                        #
#                                                                            #
# Full details of the Crystallographic Information File format               #
# are given in the paper "The Crystallographic Information File (CIF):       #
# a New Standard Archive File for Crystallography" by S. R. Hall, F. H.      #
# Allen and I. D. Brown [Acta Cryst. (1991), A47, 655-685].                  #
#                                                                            #
# The current version of the core CIF dictionary is obtainable from          #
# ftp://ftp.iucr.org/pub/cif_core.dic. The current version number is 2.4.    #
#                                                                            #
# Software is freely available for graphical display of the structure(s) in  #
# this CIF.  For information consult the CIF home page http://www.iucr.org/  #
# cif/home.html                                                              #
#                                                                            #
# This file may be used for bona fide research purposes within the           #
# scientific community so long as proper attribution is given to the journal # 
# article from which it was obtained.                                        #
#                                                                            #
##############################################################################
                                             
data_global
_audit_creation_method     SHELXL-97
_journal_date_recd_electronic     2010-02-24
_journal_date_accepted     2010-02-24
_journal_name_full     'Acta Crystallographica, Section E'
_journal_year     2010
_journal_volume     66
_journal_issue      3
_journal_page_first     o718
_journal_page_last     o718
_journal_paper_category     QO
_journal_coeditor_code     HB5342
_publ_contact_author_name     ' Edward RT Tiekink '
_publ_contact_author_address
;
Department of Chemistry, University of Malaya,
50603 Kuala Lumpur, Malaysia
;
_publ_contact_author_email
;
edward.tiekink@gmail.com
;
_publ_contact_author_fax     ' +60 3 7967 4193 '
_publ_contact_author_phone     ' +60 3 7967 6775 '
_publ_section_title
;
2,2'-Iminodiethanaminium 2,2'-(disulfanyldiyl)dibenzoate dihydrate
;
loop_
    _publ_author_name
    _publ_author_footnote
    _publ_author_address
    'Broker, Grant A.' .
;
5959 FM 1960 Road West, Houston, Texas 77069, USA
;
    'Tiekink, Edward R. T.' .
;
Department of Chemistry, University of Malaya,
50603 Kuala Lumpur, Malaysia
;
data_I
_audit_creation_method     SHELXL-97
_chemical_name_systematic
;
2,2'-Iminodiethanaminium 2,2'-(disulfanyldiyl)dibenzoate dihydrate
;
_chemical_name_common     ?
_chemical_formula_moiety     'C4 H15 N3 +, C14 H8 O4 S2 -, 2(H2 O)'
_chemical_formula_sum     'C18 H27 N3 O6 S2'
_chemical_formula_iupac     'C4 H15 N3 +, C14 H8 O4 S2 -, 2H2 O'
_chemical_formula_weight     445.55
_chemical_melting_point     ?
_symmetry_cell_setting     triclinic
_symmetry_space_group_name_H-M     'P -1'
_symmetry_space_group_name_Hall     '-P 1'
loop_
    _symmetry_equiv_pos_as_xyz
    'x, y, z'
    '-x, -y, -z'
_cell_length_a     7.804(3)
_cell_length_b     11.472(5)
_cell_length_c     12.701(4)
_cell_angle_alpha     102.162(9)
_cell_angle_beta     104.806(4)
_cell_angle_gamma     102.776(7)
_cell_volume     1028.1(6)
_cell_formula_units_Z     2
_cell_measurement_reflns_used     1579
_cell_measurement_theta_min     2.8
_cell_measurement_theta_max     30.4
_cell_measurement_temperature     173(2)
_exptl_crystal_description     'plate'
_exptl_crystal_colour     'colourless'
_exptl_crystal_size_max     0.40
_exptl_crystal_size_mid     0.20
_exptl_crystal_size_min     0.03
_exptl_crystal_density_diffrn     1.439
_exptl_crystal_density_meas     ?
_exptl_crystal_density_method     'not measured'
_exptl_crystal_F_000     472
_exptl_absorpt_coefficient_mu     0.300
_exptl_absorpt_correction_type     'multi-scan'
_exptl_absorpt_process_details     '(ABSCOR; Higashi, 1995)'
_exptl_absorpt_correction_T_min     0.832
_exptl_absorpt_correction_T_max     1
_exptl_special_details
;
;
_diffrn_ambient_temperature     173(2)
_diffrn_radiation_type     MoK\a
_diffrn_radiation_wavelength     0.71070
_diffrn_radiation_source     'fine-focus sealed tube'
_diffrn_radiation_monochromator     graphite
_diffrn_measurement_device_type     'Rigaku AFC12\K/SATURN724'
_diffrn_measurement_method     \w
_diffrn_detector_area_resol_mean     ?
_diffrn_reflns_number     9871
_diffrn_reflns_av_R_equivalents     0.023
_diffrn_reflns_av_sigmaI/netI     0.022
_diffrn_reflns_theta_min     2.8
_diffrn_reflns_theta_max     25.0
_diffrn_reflns_theta_full     25.0
_diffrn_measured_fraction_theta_max     0.971
_diffrn_measured_fraction_theta_full     0.971
_diffrn_reflns_limit_h_min     -9
_diffrn_reflns_limit_h_max     9
_diffrn_reflns_limit_k_min     -13
_diffrn_reflns_limit_k_max     13
_diffrn_reflns_limit_l_min     -14
_diffrn_reflns_limit_l_max     15
_diffrn_standards_number     0
_diffrn_standards_interval_count     0
_diffrn_standards_interval_time     ?
_diffrn_standards_decay_%     '< 1'
_refine_special_details
;
Refinement of <i>F</i>^2^ against ALL reflections. The weighted <i>R</i>-factor
wR and goodness of fit <i>S</i> are based on <i>F</i>^2^, conventional
<i>R</i>-factors <i>R</i> are based on <i>F</i>, with <i>F</i> set to zero for
negative <i>F</i>^2^. The threshold expression of <i>F</i>^2^ >
\s(<i>F</i>^2^) is used only for calculating <i>R</i>-factors(gt) etc. and is
not relevant to the choice of reflections for refinement. <i>R</i>-factors
based on <i>F</i>^2^ are statistically about twice as large as those based on
<i>F</i>, and <i>R</i>- factors based on ALL data will be even larger.
;
_reflns_number_total     3529
_reflns_number_gt     3380
_reflns_threshold_expression     I>2\s(I)
_refine_ls_structure_factor_coef     Fsqd
_refine_ls_matrix_type     full
_refine_ls_R_factor_all     0.068
_refine_ls_R_factor_gt     0.067
_refine_ls_wR_factor_gt     0.174
_refine_ls_wR_factor_ref     0.175
_refine_ls_goodness_of_fit_ref     1.28
_refine_ls_restrained_S_all     1.27
_refine_ls_number_reflns     3529
_refine_ls_number_parameters     277
_refine_ls_number_restraints     7
_refine_ls_hydrogen_treatment     constr
_refine_ls_weighting_scheme     calc
_refine_ls_weighting_details
         'calc w=1/[\s^2^(Fo^2^)+(0.0108P)^2^+6.0488P] where P=(Fo^2^+2Fc^2^)/3'
_atom_sites_solution_hydrogens     geom
_atom_sites_solution_primary     direct
_atom_sites_solution_secondary     difmap
_refine_ls_shift/su_max     ?
_refine_ls_shift/su_max_lt     0.001
_refine_ls_shift/su_mean     0.000
_refine_diff_density_max     0.74
_refine_diff_density_min     -0.39
_refine_ls_extinction_method     none
_refine_ls_extinction_coef     ?
loop_
    _atom_type_symbol
    _atom_type_description
    _atom_type_scat_dispersion_real
    _atom_type_scat_dispersion_imag
    _atom_type_scat_source
    'C' 'C' 0.0033 0.0016
                         'International Tables Vol C Tables 4.2.6.8 and 6.1.1.4'
    'H' 'H' 0.0000 0.0000
                         'International Tables Vol C Tables 4.2.6.8 and 6.1.1.4'
    'N' 'N' 0.0061 0.0033
                         'International Tables Vol C Tables 4.2.6.8 and 6.1.1.4'
    'O' 'O' 0.0106 0.0060
                         'International Tables Vol C Tables 4.2.6.8 and 6.1.1.4'
    'S' 'S' 0.1246 0.1234
                         'International Tables Vol C Tables 4.2.6.8 and 6.1.1.4'
_computing_data_collection     'CrystalClear (Rigaku/MSC, 2005)'
_computing_cell_refinement     'CrystalClear (Rigaku/MSC, 2005)'
_computing_data_reduction     'CrystalClear (Rigaku/MSC, 2005)'
_computing_structure_solution     'SHELXS97 (Sheldrick, 2008)'
_computing_structure_refinement     'SHELXL97 (Sheldrick, 2008)'
_computing_molecular_graphics
                       'ORTEPII (Johnson, 1976) and DIAMOND (Brandenburg, 2006)'
_computing_publication_material     'SHELXL97 (Sheldrick, 2008)'
loop_
    _atom_site_type_symbol
    _atom_site_label
    _atom_site_fract_x
    _atom_site_fract_y
    _atom_site_fract_z
    _atom_site_U_iso_or_equiv
    _atom_site_adp_type
    _atom_site_calc_flag
    _atom_site_refinement_flags
    _atom_site_occupancy
    _atom_site_disorder_assembly
    _atom_site_disorder_group
    S S1 0.36783(17) 0.36668(12) 0.05188(10) 0.0220(3) Uani d . 1 . .
    S S2 0.27851(18) 0.29462(11) -0.12164(10) 0.0227(3) Uani d . 1 . .
    O O1 0.4707(5) 0.4706(4) 0.2733(3) 0.0289(8) Uani d . 1 . .
    O O2 0.7336(5) 0.4825(3) 0.4019(3) 0.0259(8) Uani d . 1 . .
    O O3 0.2557(5) 0.0464(3) -0.4359(3) 0.0269(8) Uani d . 1 . .
    O O4 0.1636(5) 0.2013(3) -0.3519(3) 0.0261(8) Uani d . 1 . .
    O O1W 1.0465(5) 0.6687(3) 0.5318(3) 0.0261(8) Uani d D 1 . .
    H H1W 0.9510 0.6167 0.4832 0.039 Uiso d D 1 . .
    H H2W 1.1163 0.6333 0.5664 0.039 Uiso d D 1 . .
    O O2W 0.3984(5) 0.6179(3) 0.4457(3) 0.0276(8) Uani d D 1 . .
    H H3W 0.4214 0.5702 0.3947 0.041 Uiso d D 1 . .
    H H4W 0.3596 0.5795 0.4885 0.041 Uiso d D 1 . .
    N N1 0.2010(6) -0.1911(4) 0.3919(4) 0.0261(10) Uani d . 1 . .
    H H1N 0.1997 -0.2594 0.4178 0.039 Uiso calc R 1 . .
    H H2N 0.0846 -0.1829 0.3721 0.039 Uiso calc R 1 . .
    H H3N 0.2786 -0.1219 0.4476 0.039 Uiso calc R 1 . .
    N N2 0.3889(6) 0.0195(4) 0.3355(4) 0.0237(9) Uani d D 1 . .
    H H4N 0.4998 0.0098 0.3591 0.036 Uiso d D 1 . .
    N N3 0.2433(6) 0.2148(4) 0.4298(4) 0.0247(9) Uani d . 1 . .
    H H5N 0.1469 0.2457 0.4346 0.037 Uiso calc R 1 . .
    H H6N 0.3517 0.2726 0.4752 0.037 Uiso calc R 1 . .
    H H7N 0.2308 0.1443 0.4528 0.037 Uiso calc R 1 . .
    C C1 0.6340(7) 0.4671(4) 0.3007(4) 0.0196(10) Uani d . 1 . .
    C C2 0.7199(7) 0.4399(4) 0.2082(4) 0.0200(10) Uani d . 1 . .
    C C3 0.6121(7) 0.3884(4) 0.0920(4) 0.0210(10) Uani d . 1 . .
    C C4 0.7005(7) 0.3573(5) 0.0129(4) 0.0247(11) Uani d . 1 . .
    H H4 0.6293 0.3201 -0.0648 0.030 Uiso calc R 1 . .
    C C5 0.8917(7) 0.3796(5) 0.0455(5) 0.0265(11) Uani d . 1 . .
    H H5 0.9492 0.3573 -0.0101 0.032 Uiso calc R 1 . .
    C C6 0.9987(7) 0.4334(5) 0.1573(4) 0.0249(11) Uani d . 1 . .
    H H6 1.1296 0.4508 0.1789 0.030 Uiso calc R 1 . .
    C C7 0.9117(7) 0.4620(5) 0.2382(4) 0.0224(10) Uani d . 1 . .
    H H7 0.9846 0.4974 0.3158 0.027 Uiso calc R 1 . .
    C C8 0.2166(6) 0.1048(4) -0.3544(4) 0.0210(10) Uani d . 1 . .
    C C9 0.2344(6) 0.0572(4) -0.2513(4) 0.0200(10) Uani d . 1 . .
    C C10 0.2594(7) 0.1319(4) -0.1426(4) 0.0226(11) Uani d . 1 . .
    C C11 0.2712(8) 0.0787(5) -0.0541(5) 0.0320(13) Uani d . 1 . .
    H H11 0.2877 0.1289 0.0195 0.038 Uiso calc R 1 . .
    C C12 0.2593(9) -0.0472(5) -0.0706(5) 0.0358(14) Uani d . 1 . .
    H H12 0.2676 -0.0819 -0.0085 0.043 Uiso calc R 1 . .
    C C13 0.2359(7) -0.1201(5) -0.1749(5) 0.0292(12) Uani d . 1 . .
    H H13 0.2278 -0.2059 -0.1863 0.035 Uiso calc R 1 . .
    C C14 0.2238(6) -0.0689(4) -0.2650(4) 0.0222(10) Uani d . 1 . .
    H H14 0.2079 -0.1205 -0.3380 0.027 Uiso calc R 1 . .
    C C15 0.2665(7) -0.2058(5) 0.2913(4) 0.0271(11) Uani d . 1 . .
    H H15A 0.1831 -0.2816 0.2311 0.033 Uiso calc R 1 . .
    H H15B 0.3924 -0.2159 0.3125 0.033 Uiso calc R 1 . .
    C C16 0.2700(8) -0.0929(5) 0.2468(4) 0.0272(11) Uani d . 1 . .
    H H16A 0.3167 -0.1029 0.1810 0.033 Uiso calc R 1 . .
    H H16B 0.1428 -0.0858 0.2212 0.033 Uiso calc R 1 . .
    C C17 0.4030(7) 0.1345(5) 0.3004(5) 0.0261(11) Uani d . 1 . .
    H H17A 0.4037 0.1170 0.2208 0.031 Uiso calc R 1 . .
    H H17B 0.5212 0.1977 0.3487 0.031 Uiso calc R 1 . .
    C C18 0.2445(7) 0.1852(5) 0.3100(4) 0.0275(11) Uani d . 1 . .
    H H18A 0.2561 0.2615 0.2845 0.033 Uiso calc R 1 . .
    H H18B 0.1263 0.1230 0.2603 0.033 Uiso calc R 1 . .
loop_
    _atom_site_aniso_label
    _atom_site_aniso_U_11
    _atom_site_aniso_U_22
    _atom_site_aniso_U_33
    _atom_site_aniso_U_12
    _atom_site_aniso_U_13
    _atom_site_aniso_U_23
    S1 0.0203(6) 0.0241(6) 0.0190(6) 0.0080(5) 0.0041(5) 0.0012(5)
    S2 0.0293(7) 0.0196(6) 0.0175(6) 0.0089(5) 0.0039(5) 0.0039(5)
    O1 0.0195(18) 0.040(2) 0.0248(19) 0.0098(16) 0.0064(15) 0.0045(16)
    O2 0.0237(18) 0.032(2) 0.0198(18) 0.0067(15) 0.0056(15) 0.0074(15)
    O3 0.036(2) 0.0271(19) 0.0220(19) 0.0119(16) 0.0149(16) 0.0057(15)
    O4 0.032(2) 0.0248(19) 0.0225(18) 0.0112(16) 0.0082(15) 0.0074(15)
    O1W 0.029(2) 0.0189(18) 0.024(2) 0.0069(15) 0.0024(15) 0.0014(15)
    O2W 0.035(2) 0.0265(19) 0.026(2) 0.0112(16) 0.0148(17) 0.0072(16)
    N1 0.032(2) 0.021(2) 0.025(2) 0.0068(19) 0.0093(19) 0.0074(18)
    N2 0.027(2) 0.023(2) 0.024(2) 0.0098(19) 0.0102(19) 0.0084(18)
    N3 0.026(2) 0.021(2) 0.031(2) 0.0095(18) 0.0132(19) 0.0077(18)
    C1 0.021(2) 0.016(2) 0.019(2) 0.0021(19) 0.007(2) 0.0035(19)
    C2 0.023(2) 0.014(2) 0.024(3) 0.0073(19) 0.008(2) 0.0059(19)
    C3 0.029(3) 0.017(2) 0.023(3) 0.011(2) 0.012(2) 0.008(2)
    C4 0.027(3) 0.024(3) 0.023(3) 0.008(2) 0.008(2) 0.006(2)
    C5 0.030(3) 0.026(3) 0.029(3) 0.011(2) 0.015(2) 0.007(2)
    C6 0.021(3) 0.026(3) 0.027(3) 0.007(2) 0.007(2) 0.007(2)
    C7 0.022(2) 0.022(2) 0.021(3) 0.004(2) 0.004(2) 0.007(2)
    C8 0.019(2) 0.020(2) 0.019(2) 0.002(2) 0.005(2) 0.002(2)
    C9 0.017(2) 0.020(2) 0.022(2) 0.0034(19) 0.0053(19) 0.006(2)
    C10 0.021(2) 0.017(2) 0.028(3) 0.005(2) 0.006(2) 0.006(2)
    C11 0.047(3) 0.030(3) 0.020(3) 0.014(3) 0.011(2) 0.005(2)
    C12 0.053(4) 0.029(3) 0.030(3) 0.014(3) 0.010(3) 0.019(3)
    C13 0.031(3) 0.020(3) 0.042(3) 0.008(2) 0.016(3) 0.012(2)
    C14 0.019(2) 0.016(2) 0.027(3) 0.0043(19) 0.006(2) 0.000(2)
    C15 0.029(3) 0.024(3) 0.027(3) 0.007(2) 0.011(2) 0.003(2)
    C16 0.031(3) 0.030(3) 0.019(3) 0.005(2) 0.008(2) 0.006(2)
    C17 0.030(3) 0.025(3) 0.026(3) 0.010(2) 0.012(2) 0.008(2)
    C18 0.030(3) 0.030(3) 0.027(3) 0.010(2) 0.011(2) 0.011(2)
_geom_special_details
;
All esds (except the esd in the dihedral angle between two l.s. planes) are
estimated using the full covariance matrix. The cell esds are taken into
account individually in the estimation of esds in distances, angles and
torsion angles; correlations between esds in cell parameters are only used
when they are defined by crystal symmetry. An approximate (isotropic)
treatment of cell esds is used for estimating esds involving l.s. planes.
;
loop_
    _geom_bond_atom_site_label_1
    _geom_bond_atom_site_label_2
    _geom_bond_site_symmetry_2
    _geom_bond_distance
    _geom_bond_publ_flag
    S1 C3 . 1.787(5) ?
    S1 S2 . 2.0540(18) ?
    S2 C10 . 1.796(5) ?
    O1 C1 . 1.244(6) ?
    O2 C1 . 1.273(6) ?
    O3 C8 . 1.253(6) ?
    O4 C8 . 1.262(6) ?
    O1W H1W . 0.8400 ?
    O1W H2W . 0.8400 ?
    O2W H3W . 0.8400 ?
    O2W H4W . 0.8400 ?
    N1 C15 . 1.484(6) ?
    N1 H1N . 0.9100 ?
    N1 H2N . 0.9100 ?
    N1 H3N . 0.9100 ?
    N2 C16 . 1.455(7) ?
    N2 C17 . 1.470(7) ?
    N2 H4N . 0.8800 ?
    N3 C18 . 1.491(7) ?
    N3 H5N . 0.9100 ?
    N3 H6N . 0.9100 ?
    N3 H7N . 0.9100 ?
    C1 C2 . 1.506(7) ?
    C2 C7 . 1.396(7) ?
    C2 C3 . 1.419(7) ?
    C3 C4 . 1.388(7) ?
    C4 C5 . 1.391(7) ?
    C4 H4 . 0.9500 ?
    C5 C6 . 1.375(7) ?
    C5 H5 . 0.9500 ?
    C6 C7 . 1.393(7) ?
    C6 H6 . 0.9500 ?
    C7 H7 . 0.9500 ?
    C8 C9 . 1.509(7) ?
    C9 C14 . 1.401(7) ?
    C9 C10 . 1.403(7) ?
    C10 C11 . 1.380(7) ?
    C11 C12 . 1.393(8) ?
    C11 H11 . 0.9500 ?
    C12 C13 . 1.353(8) ?
    C12 H12 . 0.9500 ?
    C13 C14 . 1.384(8) ?
    C13 H13 . 0.9500 ?
    C14 H14 . 0.9500 ?
    C15 C16 . 1.515(7) ?
    C15 H15A . 0.9900 ?
    C15 H15B . 0.9900 ?
    C16 H16A . 0.9900 ?
    C16 H16B . 0.9900 ?
    C17 C18 . 1.500(7) ?
    C17 H17A . 0.9900 ?
    C17 H17B . 0.9900 ?
    C18 H18A . 0.9900 ?
    C18 H18B . 0.9900 ?
loop_
    _geom_angle_atom_site_label_1
    _geom_angle_atom_site_label_2
    _geom_angle_atom_site_label_3
    _geom_angle_site_symmetry_1
    _geom_angle_site_symmetry_3
    _geom_angle
    _geom_angle_publ_flag
    C3 S1 S2 . . 104.23(17) ?
    C10 S2 S1 . . 103.71(18) ?
    H1W O1W H2W . . 111.4 ?
    H3W O2W H4W . . 111.4 ?
    C15 N1 H1N . . 109.5 ?
    C15 N1 H2N . . 109.5 ?
    H1N N1 H2N . . 109.5 ?
    C15 N1 H3N . . 109.5 ?
    H1N N1 H3N . . 109.5 ?
    H2N N1 H3N . . 109.5 ?
    C16 N2 C17 . . 114.3(4) ?
    C16 N2 H4N . . 108.1 ?
    C17 N2 H4N . . 109.8 ?
    C18 N3 H5N . . 109.5 ?
    C18 N3 H6N . . 109.5 ?
    H5N N3 H6N . . 109.5 ?
    C18 N3 H7N . . 109.5 ?
    H5N N3 H7N . . 109.5 ?
    H6N N3 H7N . . 109.5 ?
    O1 C1 O2 . . 124.6(4) ?
    O1 C1 C2 . . 118.2(4) ?
    O2 C1 C2 . . 117.2(4) ?
    C7 C2 C3 . . 118.9(4) ?
    C7 C2 C1 . . 118.8(4) ?
    C3 C2 C1 . . 122.3(4) ?
    C4 C3 C2 . . 118.7(5) ?
    C4 C3 S1 . . 122.1(4) ?
    C2 C3 S1 . . 119.3(4) ?
    C3 C4 C5 . . 121.1(5) ?
    C3 C4 H4 . . 119.5 ?
    C5 C4 H4 . . 119.5 ?
    C6 C5 C4 . . 120.9(5) ?
    C6 C5 H5 . . 119.6 ?
    C4 C5 H5 . . 119.6 ?
    C5 C6 C7 . . 118.8(5) ?
    C5 C6 H6 . . 120.6 ?
    C7 C6 H6 . . 120.6 ?
    C6 C7 C2 . . 121.6(5) ?
    C6 C7 H7 . . 119.2 ?
    C2 C7 H7 . . 119.2 ?
    O3 C8 O4 . . 124.8(5) ?
    O3 C8 C9 . . 118.1(4) ?
    O4 C8 C9 . . 117.1(4) ?
    C14 C9 C10 . . 118.2(5) ?
    C14 C9 C8 . . 118.1(4) ?
    C10 C9 C8 . . 123.7(4) ?
    C11 C10 C9 . . 119.1(5) ?
    C11 C10 S2 . . 121.7(4) ?
    C9 C10 S2 . . 119.3(4) ?
    C10 C11 C12 . . 121.4(5) ?
    C10 C11 H11 . . 119.3 ?
    C12 C11 H11 . . 119.3 ?
    C13 C12 C11 . . 120.1(5) ?
    C13 C12 H12 . . 119.9 ?
    C11 C12 H12 . . 119.9 ?
    C12 C13 C14 . . 119.6(5) ?
    C12 C13 H13 . . 120.2 ?
    C14 C13 H13 . . 120.2 ?
    C13 C14 C9 . . 121.6(5) ?
    C13 C14 H14 . . 119.2 ?
    C9 C14 H14 . . 119.2 ?
    N1 C15 C16 . . 110.4(4) ?
    N1 C15 H15A . . 109.6 ?
    C16 C15 H15A . . 109.6 ?
    N1 C15 H15B . . 109.6 ?
    C16 C15 H15B . . 109.6 ?
    H15A C15 H15B . . 108.1 ?
    N2 C16 C15 . . 110.1(4) ?
    N2 C16 H16A . . 109.6 ?
    C15 C16 H16A . . 109.6 ?
    N2 C16 H16B . . 109.6 ?
    C15 C16 H16B . . 109.6 ?
    H16A C16 H16B . . 108.2 ?
    N2 C17 C18 . . 111.2(4) ?
    N2 C17 H17A . . 109.4 ?
    C18 C17 H17A . . 109.4 ?
    N2 C17 H17B . . 109.4 ?
    C18 C17 H17B . . 109.4 ?
    H17A C17 H17B . . 108.0 ?
    N3 C18 C17 . . 110.3(4) ?
    N3 C18 H18A . . 109.6 ?
    C17 C18 H18A . . 109.6 ?
    N3 C18 H18B . . 109.6 ?
    C17 C18 H18B . . 109.6 ?
    H18A C18 H18B . . 108.1 ?
loop_
    _geom_torsion_atom_site_label_1
    _geom_torsion_atom_site_label_2
    _geom_torsion_atom_site_label_3
    _geom_torsion_atom_site_label_4
    _geom_torsion_site_symmetry_1
    _geom_torsion_site_symmetry_2
    _geom_torsion_site_symmetry_3
    _geom_torsion_site_symmetry_4
    _geom_torsion
    _geom_torsion_publ_flag
    C3 S1 S2 C10 . . . . 81.3(2) ?
    O1 C1 C2 C7 . . . . 166.2(4) ?
    O2 C1 C2 C7 . . . . -15.1(7) ?
    O1 C1 C2 C3 . . . . -16.1(7) ?
    O2 C1 C2 C3 . . . . 162.6(4) ?
    C7 C2 C3 C4 . . . . 2.6(7) ?
    C1 C2 C3 C4 . . . . -175.1(4) ?
    C7 C2 C3 S1 . . . . -177.0(4) ?
    C1 C2 C3 S1 . . . . 5.3(6) ?
    S2 S1 C3 C4 . . . . -0.7(4) ?
    S2 S1 C3 C2 . . . . 178.9(3) ?
    C2 C3 C4 C5 . . . . -2.1(7) ?
    S1 C3 C4 C5 . . . . 177.5(4) ?
    C3 C4 C5 C6 . . . . -0.1(8) ?
    C4 C5 C6 C7 . . . . 1.9(8) ?
    C5 C6 C7 C2 . . . . -1.5(8) ?
    C3 C2 C7 C6 . . . . -0.8(7) ?
    C1 C2 C7 C6 . . . . 177.0(4) ?
    O3 C8 C9 C14 . . . . -23.8(7) ?
    O4 C8 C9 C14 . . . . 156.5(4) ?
    O3 C8 C9 C10 . . . . 156.8(5) ?
    O4 C8 C9 C10 . . . . -22.9(7) ?
    C14 C9 C10 C11 . . . . -0.5(7) ?
    C8 C9 C10 C11 . . . . 179.0(5) ?
    C14 C9 C10 S2 . . . . 178.7(4) ?
    C8 C9 C10 S2 . . . . -1.9(7) ?
    S1 S2 C10 C11 . . . . 10.9(5) ?
    S1 S2 C10 C9 . . . . -168.2(4) ?
    C9 C10 C11 C12 . . . . 0.2(8) ?
    S2 C10 C11 C12 . . . . -178.9(5) ?
    C10 C11 C12 C13 . . . . 0.1(9) ?
    C11 C12 C13 C14 . . . . 0.0(9) ?
    C12 C13 C14 C9 . . . . -0.3(8) ?
    C10 C9 C14 C13 . . . . 0.5(7) ?
    C8 C9 C14 C13 . . . . -178.9(5) ?
    C17 N2 C16 C15 . . . . 179.5(4) ?
    N1 C15 C16 N2 . . . . 57.9(6) ?
    C16 N2 C17 C18 . . . . 83.9(5) ?
    N2 C17 C18 N3 . . . . 60.3(6) ?
loop_
    _geom_hbond_atom_site_label_D
    _geom_hbond_atom_site_label_H
    _geom_hbond_atom_site_label_A
    _geom_hbond_site_symmetry_A
    _geom_hbond_distance_DH
    _geom_hbond_distance_HA
    _geom_hbond_distance_DA
    _geom_hbond_angle_DHA
    N1 H1N O1W 1_445 0.91 2.27 2.939(6) 130
    N1 H1N O2W 1_545 0.91 2.33 3.038(6) 135
    N1 H2N O4 2_555 0.91 1.85 2.731(7) 164
    N1 H3N O3 1_556 0.91 2.24 2.981(6) 138
    N2 H4N O3 2_655 0.88 2.21 3.069(6) 166
    N3 H5N O1W 2_666 0.91 2.06 2.961(6) 172
    N3 H6N O2W 2_666 0.91 1.94 2.844(6) 170
    N3 H7N O3 1_556 0.91 1.98 2.835(6) 156
    O1w H1W O2 1_555 0.84 1.90 2.720(5) 167
    O1w H2W O2 2_766 0.84 1.99 2.803(5) 162
    O2w H3W O1 1_555 0.84 1.89 2.732(6) 176
    O2w H4W O2 2_666 0.84 1.92 2.751(5) 171
