# Supplementary material for: 2,2′-Imino­diethanaminium 2,2′-(disulfanyldi­yl)dibenzoate dihydrate
Source: Acta Crystallogr Sect E Struct Rep Online. 2010 Feb 27;66(Pt 3):o718. doi: 10.1107/S1600536810007117 (PMC2983751; doi:10.1107/S1600536810007117)
Supplement: Supplementary file 2 [file e-66-0o718-Isup2.hkl]

# 
# h,k,l, Fc-squared, Fo-squared, sigma(Fo-squared) and status flag 
# 
data_I
_shelx_title '  _28a_2' 
_shelx_refln_list_code          4 
_shelx_F_calc_maximum      133.92 
_exptl_crystal_F_000       472.00 
_reflns_d_resolution_high  0.8409 
 
loop_ 
 _symmetry_equiv_pos_as_xyz 
 'x, y, z' 
 '-x, -y, -z' 
 
_cell_length_a     7.8036 
_cell_length_b    11.4721 
_cell_length_c    12.7012 
_cell_angle_alpha 102.162 
_cell_angle_beta  104.806 
_cell_angle_gamma 102.776 
 
_shelx_F_squared_multiplier     1.000 
 
loop_ 
 _refln_index_h 
 _refln_index_k 
 _refln_index_l 
 _refln_F_squared_calc 
 _refln_F_squared_meas 
 _refln_F_squared_sigma 
 _refln_observed_status 
   1   0   0     1304.00     1944.66     33.44 o 
   2   0   0    17934.29    17616.69    261.12 o 
   3   0   0     1324.46     1352.34      7.72 o 
   4   0   0     1606.44     1663.80     16.85 o 
   5   0   0       74.10      100.07     12.57 o 
   6   0   0     1160.95     1233.72     20.96 o 
   7   0   0        0.59        2.96      0.67 o 
   8   0   0      718.40      718.02     13.04 o 
  -8   1   0        0.91        3.43      1.15 o 
  -7   1   0       73.86       64.51      6.13 o 
  -6   1   0      360.20      382.07      5.85 o 
  -5   1   0       93.12       99.80      2.84 o 
  -4   1   0     1022.13      968.26     10.50 o 
  -3   1   0     4055.27     3872.90     35.47 o 
  -2   1   0    11462.80    11041.13     80.08 o 
  -1   1   0     1428.90     1435.08      8.59 o 
   1   1   0      345.82      321.07      3.40 o 
   2   1   0     3383.21     3381.73     14.39 o 
   3   1   0      102.23      105.59      4.38 o 
   4   1   0     1208.00     1189.44      9.86 o 
   5   1   0      202.34      221.99      3.53 o 
   6   1   0      121.17      113.98      5.72 o 
   7   1   0       44.41       42.63      4.61 o 
   8   1   0       14.62       16.20      1.98 o 
  -8   2   0      252.63      209.39      5.84 o 
  -7   2   0      157.14      143.49      3.81 o 
  -6   2   0       56.52      222.93      5.14 o 
  -5   2   0      189.10      193.36      3.71 o 
  -4   2   0       11.41       34.18      1.90 o 
  -3   2   0      886.39      850.83     11.67 o 
  -2   2   0      872.72      665.50      8.51 o 
  -1   2   0      113.00      102.39      1.04 o 
   0   2   0      912.75     1032.22      7.45 o 
   1   2   0     3130.09     3079.64     30.93 o 
   2   2   0       68.33       47.38      1.03 o 
   3   2   0       82.93       84.46      3.38 o 
   4   2   0       14.35        7.08      0.67 o 
   5   2   0       94.10       88.60      4.51 o 
   6   2   0        9.75       10.52      1.40 o 
   7   2   0        1.05        2.15      1.16 o 
   8   2   0        0.38        1.11      1.12 o 
  -8   3   0       48.28       39.19      3.89 o 
  -7   3   0       17.97       15.22      2.74 o 
  -6   3   0      202.67      180.07      5.08 o 
  -5   3   0       38.80       37.94      2.41 o 
  -4   3   0     1878.39     1821.01     14.12 o 
  -3   3   0     3458.22     3312.47     55.81 o 
  -2   3   0      189.42      179.20      5.27 o 
  -1   3   0     2842.39     2665.78     29.52 o 
   0   3   0       30.30       23.96      8.72 o 
   1   3   0      421.55      525.56     14.65 o 
   2   3   0      379.75      409.48      4.55 o 
   3   3   0      708.69      711.70      6.36 o 
   4   3   0       85.68       79.95      3.60 o 
   5   3   0       37.44       67.37      3.80 o 
   6   3   0      126.14      116.71     15.76 o 
   7   3   0       30.08       30.14      3.15 o 
  -8   4   0        0.23        1.14      0.48 o 
  -7   4   0       15.84       10.24      0.98 o 
  -6   4   0        3.98        2.70      0.43 o 
  -5   4   0      272.66      270.21      2.75 o 
  -4   4   0     2103.78     1969.02     17.37 o 
  -3   4   0     1677.26     1563.22     11.02 o 
  -2   4   0     1222.48     1220.11      6.11 o 
  -1   4   0     2032.14     1943.58     19.09 o 
   0   4   0     1036.32      941.66      7.24 o 
   1   4   0      647.86      654.71     13.81 o 
   2   4   0      420.70      445.99      5.93 o 
   3   4   0        6.88        2.95      0.68 o 
   4   4   0       94.09       79.89      4.22 o 
   5   4   0      284.30      277.60     17.85 o 
   6   4   0       21.17       22.94      2.95 o 
   7   4   0      309.62      327.35      6.48 o 
  -8   5   0       67.25       69.60      8.10 o 
  -7   5   0        0.02       14.65     10.05 o 
  -6   5   0        0.01       47.69      2.61 o 
  -5   5   0     1905.43     1922.97     10.18 o 
  -4   5   0     2084.57     2097.74     17.10 o 
  -3   5   0       86.97      102.12      4.19 o 
  -2   5   0     1555.25     1997.69     15.70 o 
  -1   5   0       87.88      262.23      4.64 o 
   0   5   0        0.71        9.54      2.94 o 
   1   5   0        0.10        1.99      0.86 o 
   2   5   0        8.78       10.74      1.63 o 
   3   5   0        3.05        4.57      0.95 o 
   4   5   0      626.13      576.91     12.81 o 
   5   5   0       37.95       40.27      5.61 o 
   6   5   0      210.86      195.30      5.06 o 
  -8   6   0      148.01      156.26      7.02 o 
  -7   6   0       89.45       66.43      6.69 o 
  -6   6   0      697.13      694.98      8.81 o 
  -5   6   0      336.16      327.48      5.82 o 
  -4   6   0       78.58       76.51      2.92 o 
  -3   6   0       38.46       32.05      1.90 o 
  -2   6   0      381.11      432.77      4.98 o 
  -1   6   0        2.60        8.66      0.89 o 
   0   6   0       62.05       53.78      4.68 o 
   1   6   0       35.80       39.82      2.82 o 
   2   6   0       98.85      100.63      2.50 o 
   3   6   0        0.35        0.44      0.87 o 
   4   6   0       93.42       80.11     10.26 o 
   5   6   0       95.91      133.17     12.84 o 
   6   6   0      138.82      131.17     15.11 o 
  -8   7   0       10.94       19.33      3.14 o 
  -7   7   0      153.09      138.02      7.37 o 
  -6   7   0      124.86      121.65      3.51 o 
  -5   7   0       29.31       27.72      2.42 o 
  -4   7   0       56.79       65.65      2.82 o 
  -3   7   0        9.81       24.43      1.54 o 
  -2   7   0       95.59      101.34      2.16 o 
  -1   7   0       21.02       26.57      5.66 o 
   0   7   0      997.93     1046.48     16.04 o 
   1   7   0        1.13        3.37      0.68 o 
   2   7   0      279.61      271.34      8.07 o 
   3   7   0       37.50       38.20      4.47 o 
   4   7   0      149.06      155.52      7.17 o 
   5   7   0       92.52       74.61     11.07 o 
  -8   8   0      355.40      355.47      6.38 o 
  -7   8   0      351.02      343.17     10.08 o 
  -6   8   0       53.86       45.63      3.58 o 
  -5   8   0      774.32      774.44     26.12 o 
  -4   8   0      294.33      340.01      4.05 o 
  -3   8   0       19.94      106.31      2.95 o 
  -2   8   0      285.91      436.42      4.14 o 
  -1   8   0       19.99       23.29      2.02 o 
   0   8   0       22.14       43.33      2.52 o 
   1   8   0     1458.84     1445.73     30.71 o 
   2   8   0      324.43      337.56      8.83 o 
   3   8   0      284.07      282.17      8.99 o 
   4   8   0     1519.32     1572.60    133.19 o 
   5   8   0        8.87       18.08      3.12 o 
  -8   9   0      185.86      184.58      5.81 o 
  -7   9   0        0.76        1.76      1.19 o 
  -6   9   0      634.18      608.08     13.62 o 
  -5   9   0       52.11       44.03      2.46 o 
  -4   9   0       52.26       51.28      3.60 o 
  -3   9   0      213.94      183.71      4.46 o 
  -2   9   0       10.81       12.46      1.43 o 
  -1   9   0       46.32       34.27      3.71 o 
   0   9   0       23.15       17.56      2.42 o 
   1   9   0      211.97      234.54      8.64 o 
   2   9   0      362.29      324.85     12.60 o 
   3   9   0      139.76      143.58      7.49 o 
   4   9   0      116.82      102.14     13.34 o 
  -7  10   0        0.35        1.03      0.73 o 
  -6  10   0        5.52        7.71      2.45 o 
  -5  10   0        6.83       13.38      2.24 o 
  -4  10   0        4.17       59.09      3.99 o 
  -3  10   0       12.76       67.80      4.21 o 
  -2  10   0      112.48      165.88      4.05 o 
  -1  10   0       12.82        6.67      1.60 o 
   0  10   0       45.85       50.69      5.69 o 
   1  10   0        6.65        5.76      2.20 o 
   2  10   0      203.28      196.30      9.09 o 
   3  10   0       57.75       46.82      7.79 o 
  -7  11   0        0.04       -0.57      0.87 o 
  -6  11   0       10.26       10.76      2.58 o 
  -5  11   0       33.36       23.84      2.33 o 
  -4  11   0      120.74      110.08      3.65 o 
  -3  11   0       12.17        8.78      2.55 o 
  -2  11   0        0.51        1.16      0.95 o 
  -1  11   0        9.01        8.82      1.89 o 
   0  11   0      138.02      150.75     11.31 o 
   1  11   0      172.55      186.17     21.83 o 
   2  11   0        0.10        2.96      1.42 o 
  -6  12   0      659.59      643.05     26.53 o 
  -5  12   0       96.25       79.08      4.20 o 
  -4  12   0        5.24        0.95      0.63 o 
  -3  12   0       66.38       47.04      3.27 o 
  -2  12   0      190.27      171.61      3.51 o 
  -1  12   0      132.49      135.72      6.71 o 
   0  12   0     1007.62      986.79     37.94 o 
   1  12   0       66.93       69.68      6.90 o 
  -4  13   0      273.16      299.83      6.33 o 
  -3  13   0       37.29       44.34      2.86 o 
  -2  13   0      158.93      174.68      3.85 o 
  -1  13   0      399.31      441.62      8.50 o 
   1 -13   1        0.49       11.06      1.36 o 
   2 -13   1        0.59       54.62      5.30 o 
   3 -13   1       16.50      109.33      4.85 o 
   4 -13   1       70.62       96.11      5.07 o 
  -1 -12   1      142.29      143.39     16.01 o 
   0 -12   1      132.15      137.43     18.47 o 
   1 -12   1      144.32      108.21     25.04 o 
   2 -12   1       10.48        7.88      1.22 o 
   3 -12   1      168.42      140.29      2.92 o 
   4 -12   1       15.66       10.77      1.35 o 
   5 -12   1       40.06       29.40      2.18 o 
   6 -12   1      159.48      146.88     11.49 o 
  -3 -11   1       41.97       36.91      6.76 o 
  -2 -11   1      210.77      202.97      8.08 o 
  -1 -11   1       58.25       67.42      9.14 o 
   0 -11   1       33.23       45.91      3.98 o 
   1 -11   1      138.65      130.34     10.48 o 
   2 -11   1        4.81        4.64      1.17 o 
   3 -11   1       86.83       77.79      4.57 o 
   4 -11   1       82.87       64.84      2.97 o 
   5 -11   1        3.26        3.21      0.95 o 
   6 -11   1      143.27      138.96      6.23 o 
  -4 -10   1       22.72       19.20      4.34 o 
  -3 -10   1       12.48        8.64      3.25 o 
  -2 -10   1       88.14       91.63     11.85 o 
  -1 -10   1      447.48      399.70      7.87 o 
   0 -10   1       52.74       88.33      3.78 o 
   1 -10   1      245.59      226.87     23.72 o 
   2 -10   1      238.86      191.36      4.41 o 
   3 -10   1      280.08      321.79      5.17 o 
   4 -10   1       99.82      106.34      8.05 o 
   5 -10   1       68.71       54.62      3.90 o 
   6 -10   1      251.60      259.55      4.45 o 
   7 -10   1      810.11      865.00     15.92 o 
  -4  -9   1        2.68        4.00      1.98 o 
  -3  -9   1      198.26      197.12      9.66 o 
  -2  -9   1       10.95        9.48      1.91 o 
  -1  -9   1        3.89        2.50      1.02 o 
   0  -9   1      323.59      314.21      9.19 o 
   1  -9   1      499.55      471.85      7.73 o 
   2  -9   1       59.22       52.60      4.63 o 
   3  -9   1      349.93      320.81      4.44 o 
   4  -9   1      102.09       90.57      3.68 o 
   5  -9   1      467.70      466.56      7.33 o 
   6  -9   1      307.79      305.30      9.94 o 
   7  -9   1       55.31       49.70      5.35 o 
  -5  -8   1       39.36       48.94     11.11 o 
  -4  -8   1       92.61       88.61     15.39 o 
  -3  -8   1      116.99      127.71      8.91 o 
  -2  -8   1      139.17      167.42     10.49 o 
  -1  -8   1      229.59      354.90      5.23 o 
   0  -8   1        0.50       99.07      4.15 o 
   1  -8   1       57.90      100.35     14.81 o 
   2  -8   1      240.51      246.94      3.92 o 
   3  -8   1      440.17      482.61      3.78 o 
   4  -8   1      697.01      690.04      8.10 o 
   5  -8   1      479.43      445.58      6.82 o 
   6  -8   1       12.84       10.40      1.15 o 
   7  -8   1       37.63       34.88      3.59 o 
   8  -8   1        1.53        1.90      0.61 o 
  -6  -7   1        0.32        1.65      0.92 o 
  -5  -7   1      238.85      224.07      6.46 o 
  -4  -7   1      100.31       91.50     14.30 o 
  -3  -7   1       57.38       53.57      6.22 o 
  -2  -7   1      114.65       98.52      3.30 o 
  -1  -7   1        0.00        1.35      0.71 o 
   0  -7   1      595.23      595.31      7.86 o 
   1  -7   1      296.11      278.73      6.35 o 
   2  -7   1        1.77        3.77      0.62 o 
   3  -7   1      418.49      357.55      4.26 o 
   4  -7   1     3062.72     2911.55     28.91 o 
   5  -7   1       17.70       15.25      1.12 o 
   6  -7   1      507.59      525.68      6.88 o 
   7  -7   1      143.52      115.70      6.00 o 
   8  -7   1       13.31       22.15      3.61 o 
  -6  -6   1       98.03      105.16      4.32 o 
  -5  -6   1      210.04      202.52      7.49 o 
  -4  -6   1        5.54        6.31      1.31 o 
  -3  -6   1      301.70      301.40      6.94 o 
  -2  -6   1       39.72       45.08      3.57 o 
  -1  -6   1      295.54      311.74      4.63 o 
   0  -6   1      885.64      913.84     11.24 o 
   1  -6   1     3017.83     3182.07     46.20 o 
   2  -6   1      738.14      637.48     10.05 o 
   3  -6   1     2367.81     2305.04     15.45 o 
   4  -6   1      146.34      109.98      2.13 o 
   5  -6   1      878.81      822.36     10.78 o 
   6  -6   1      217.00      177.33      3.71 o 
   7  -6   1       40.92       31.45      2.76 o 
   8  -6   1        7.76        4.00      1.42 o 
  -7  -5   1      379.03      348.60     16.12 o 
  -6  -5   1      566.88      552.02     28.93 o 
  -5  -5   1      125.87      111.74      7.44 o 
  -4  -5   1        9.79       12.94      0.88 o 
  -3  -5   1       84.28       77.62      2.83 o 
  -2  -5   1      162.02      208.84      6.40 o 
  -1  -5   1     3545.84     3980.82     30.86 o 
   0  -5   1       24.43       64.12      5.50 o 
   1  -5   1     2838.88     3340.79     95.06 o 
   2  -5   1     3682.78     3744.60     29.53 o 
   3  -5   1      963.15     1080.57      7.55 o 
   4  -5   1      349.52      322.56      3.16 o 
   5  -5   1      395.92      371.39      4.74 o 
   6  -5   1      153.41      182.13      5.43 o 
   7  -5   1       69.93       51.74      6.56 o 
   8  -5   1       10.06        5.18      1.36 o 
  -7  -4   1        4.17        7.51      1.35 o 
  -6  -4   1      129.29      124.78      8.89 o 
  -5  -4   1      233.65      221.38      7.53 o 
  -4  -4   1      840.76      821.20     10.43 o 
  -3  -4   1     1114.02     1114.82     12.53 o 
  -2  -4   1     1392.79     1340.59      9.85 o 
  -1  -4   1      145.37      153.82      5.57 o 
   0  -4   1     8877.63     9276.50    129.24 o 
   1  -4   1     1145.09     1147.53      6.44 o 
   2  -4   1     1146.05     1163.64      5.87 o 
   3  -4   1      317.87      290.79      9.93 o 
   4  -4   1       44.69       51.07      1.99 o 
   5  -4   1      127.37      128.43      2.29 o 
   6  -4   1       37.16       27.68      2.09 o 
   7  -4   1        1.51        1.39      0.95 o 
   8  -4   1       81.06       45.40      5.66 o 
  -7  -3   1        0.14        1.73      0.92 o 
  -6  -3   1       10.61      114.30      8.92 o 
  -5  -3   1       75.83       70.18      4.94 o 
  -4  -3   1        3.07       45.72      3.33 o 
  -3  -3   1      142.61      195.98      2.94 o 
  -2  -3   1      489.96      476.98      4.84 o 
  -1  -3   1      515.78      572.11     21.01 o 
   0  -3   1    12898.33    12909.30     93.03 o 
   2  -3   1     3017.17     2717.08     13.36 o 
   3  -3   1       81.76       54.47      1.16 o 
   4  -3   1      289.99      322.75      3.58 o 
   5  -3   1        4.63        3.83      0.67 o 
   6  -3   1       12.22       13.44      2.15 o 
   7  -3   1       10.01        9.49      2.08 o 
   8  -3   1       81.83       65.02      3.85 o 
  -8  -2   1        0.12        4.49      1.46 o 
  -7  -2   1        5.25        3.67      1.05 o 
  -6  -2   1       41.63       29.66      2.61 o 
  -5  -2   1        6.41        3.17      0.71 o 
  -4  -2   1      110.03      109.98      2.21 o 
  -3  -2   1      179.92      208.97      3.12 o 
  -2  -2   1      322.33      234.53      3.28 o 
  -1  -2   1      136.27      162.84      2.42 o 
   0  -2   1     1914.46     2022.55     44.75 o 
   2  -2   1     2719.89     2630.34     19.05 o 
   3  -2   1     3236.39     3289.77     24.95 o 
   4  -2   1       21.35       33.76      5.09 o 
   5  -2   1      563.00      758.09      7.42 o 
   6  -2   1       49.16       80.82      4.15 o 
   7  -2   1       44.97       57.50      5.38 o 
   8  -2   1      217.99      253.35      4.29 o 
  -8  -1   1       31.48       19.59      2.45 o 
  -7  -1   1      104.15       96.84      8.23 o 
  -6  -1   1      251.53      308.37     12.21 o 
  -5  -1   1       26.79       32.51      1.95 o 
  -4  -1   1      182.39      193.53      2.90 o 
  -3  -1   1      171.51      182.38      2.37 o 
  -2  -1   1     2291.77     2040.84     14.67 o 
  -1  -1   1       53.93       64.03      0.92 o 
   1  -1   1        9.31        5.55      0.46 o 
   2  -1   1      891.08      869.94      9.51 o 
   3  -1   1       31.44       24.12      1.65 o 
   4  -1   1       45.14       51.56      1.63 o 
   5  -1   1       84.18       73.79      3.43 o 
   6  -1   1       37.66       41.14      3.90 o 
   7  -1   1        0.38        1.96      0.76 o 
   8  -1   1       57.58       58.86      2.63 o 
  -8   0   1       45.38       37.48      4.68 o 
  -7   0   1       98.31       65.75      5.58 o 
  -6   0   1      109.04      109.00      3.40 o 
  -5   0   1     1079.13     1063.56      9.89 o 
  -4   0   1      979.36     1361.75     12.51 o 
  -3   0   1     6997.03     7027.06     99.47 o 
  -2   0   1     2250.94     2392.01     10.59 o 
  -1   0   1     4946.93     4853.05     36.96 o 
   1   0   1      895.04     1367.34     15.51 o 
   2   0   1      534.74      609.01      3.62 o 
   3   0   1       57.89       80.18      2.84 o 
   4   0   1       28.02       20.49      1.88 o 
   5   0   1       24.29       20.12      1.43 o 
   6   0   1        0.18        1.11      0.99 o 
   7   0   1        1.08        1.58      0.79 o 
   8   0   1       82.86       78.81      7.86 o 
  -8   1   1       43.25       36.54      5.12 o 
  -7   1   1       86.01       75.05      6.62 o 
  -6   1   1        1.88        2.07      0.83 o 
  -5   1   1      574.55      522.10      4.66 o 
  -4   1   1     4237.32     4335.47     29.06 o 
  -3   1   1      410.43      366.15      3.67 o 
  -2   1   1     5859.63     5172.27     74.72 o 
  -1   1   1     1223.58     1055.22      6.66 o 
   0   1   1      542.43      483.32      4.73 o 
   1   1   1       55.23       38.69      1.58 o 
   2   1   1      159.00      141.08      2.00 o 
   3   1   1     1164.17     1167.94      9.89 o 
   4   1   1       65.04       60.97      2.58 o 
   5   1   1       90.11       90.51      9.65 o 
   6   1   1       31.70       62.45     23.53 o 
   7   1   1      402.05      404.25     11.46 o 
   8   1   1      514.80      557.64      9.05 o 
  -9   2   1       54.03       42.42      5.39 o 
  -8   2   1       47.36       36.67      4.27 o 
  -7   2   1      168.96      222.87      6.80 o 
  -6   2   1      383.33      394.64      6.57 o 
  -5   2   1       27.12       34.22      1.94 o 
  -4   2   1        4.52        6.72      0.90 o 
  -3   2   1       98.15      114.48      5.19 o 
  -2   2   1      339.05      295.87      4.26 o 
  -1   2   1      962.08      868.65     12.90 o 
   0   2   1     1970.77     1916.35     11.93 o 
   1   2   1    11802.75    11315.18     99.25 o 
   2   2   1      156.44      149.53      2.34 o 
   3   2   1      513.99      574.63      5.25 o 
   4   2   1        7.30       20.48      1.65 o 
   5   2   1      131.56      128.40      3.75 o 
   6   2   1     1088.40     1079.97     15.47 o 
   7   2   1      417.39      456.91      5.87 o 
  -9   3   1       45.08       44.15      5.51 o 
  -8   3   1        1.79        3.25      1.18 o 
  -7   3   1       48.67       43.21      4.40 o 
  -6   3   1      424.29      380.69      4.91 o 
  -5   3   1     1734.00     1696.58     11.03 o 
  -4   3   1        0.46        6.92      0.60 o 
  -3   3   1     1129.32      973.69     10.22 o 
  -2   3   1     5296.25     4845.82     70.02 o 
  -1   3   1      968.14      948.06      7.44 o 
   0   3   1        7.11        2.86      0.81 o 
   1   3   1        0.46       11.76      3.25 o 
   2   3   1      676.01      778.26      6.27 o 
   3   3   1      815.24      826.68      7.68 o 
   4   3   1       29.95       78.45      5.37 o 
   5   3   1      508.53      494.48      7.64 o 
   6   3   1      320.68      305.73     15.95 o 
   7   3   1        0.43       23.45      5.38 o 
  -9   4   1       26.94       24.86      4.00 o 
  -8   4   1       57.47       48.06      7.14 o 
  -7   4   1      386.81      402.04     11.49 o 
  -6   4   1      154.41      147.88      2.87 o 
  -5   4   1        6.81        4.65      0.52 o 
  -4   4   1     1102.33     1034.20      7.75 o 
  -3   4   1        0.10        2.95      0.50 o 
  -2   4   1      822.79      782.04      6.19 o 
  -1   4   1       53.33       64.41      2.31 o 
   0   4   1       24.16       47.31      4.76 o 
   1   4   1       49.43       46.57      3.19 o 
   2   4   1       30.79       22.85      2.62 o 
   3   4   1       11.72       11.81      1.01 o 
   4   4   1      637.21      634.10      6.96 o 
   5   4   1      405.90      373.35     15.19 o 
   6   4   1       35.59       35.16      3.53 o 
   7   4   1       47.70       52.32      5.31 o 
  -9   5   1        7.88        4.46      1.24 o 
  -8   5   1       11.59       12.23      2.53 o 
  -7   5   1      461.23      453.13      8.99 o 
  -6   5   1       10.88       88.90      5.05 o 
  -5   5   1      711.99      719.60      5.87 o 
  -4   5   1      239.64      490.99      3.72 o 
  -3   5   1      715.21      808.28      6.00 o 
  -2   5   1      447.52      464.11      4.60 o 
  -1   5   1      684.90      920.04      8.34 o 
   0   5   1      856.12      956.58     64.64 o 
   1   5   1      219.11      271.70      4.31 o 
   2   5   1      164.83      172.11      3.45 o 
   3   5   1     1140.91     1126.60      7.97 o 
   4   5   1      421.59      360.88     32.15 o 
   5   5   1       24.66       22.07      3.41 o 
   6   5   1       77.04       71.00      6.99 o 
  -8   6   1      390.42      417.31      5.70 o 
  -7   6   1        7.16        6.01      1.13 o 
  -6   6   1     1511.87     1436.38     16.86 o 
  -5   6   1      210.04      194.24      6.64 o 
  -4   6   1     1401.54     1300.18      9.78 o 
  -3   6   1      218.39      174.12      3.90 o 
  -2   6   1      111.94       93.99      2.72 o 
  -1   6   1      419.59      369.21      4.61 o 
   0   6   1        0.79        0.95      1.55 o 
   1   6   1       16.53       28.29      2.34 o 
   2   6   1      403.27      372.97      6.38 o 
   3   6   1      781.09      679.66     26.12 o 
   4   6   1       81.44       82.78     11.77 o 
   5   6   1      132.86      139.72     12.08 o 
   6   6   1      256.98      244.92      7.27 o 
  -8   7   1       81.65       55.26      5.59 o 
  -7   7   1      520.45      562.70      8.31 o 
  -6   7   1       14.32       10.13      1.37 o 
  -5   7   1        4.43        7.94      2.64 o 
  -3   7   1        7.75       15.84      4.33 o 
  -2   7   1        3.77        1.31      0.56 o 
  -1   7   1       96.93       83.29      3.62 o 
   0   7   1        0.98        1.33      0.93 o 
   1   7   1      632.74      610.97     11.13 o 
   2   7   1     1165.48     1119.52     27.17 o 
   3   7   1      276.97      254.77      9.03 o 
   4   7   1      595.02      593.84     11.57 o 
   5   7   1        0.08        0.33      1.17 o 
  -8   8   1      189.91      214.69      6.54 o 
  -7   8   1      234.42      218.00      6.47 o 
  -6   8   1      114.60      108.94      5.87 o 
  -5   8   1       23.60       25.21      3.71 o 
  -4   8   1       32.44       57.64      6.62 o 
  -3   8   1       18.60       21.90      4.15 o 
  -2   8   1       47.35       56.65      3.60 o 
  -1   8   1       94.32      179.67      4.00 o 
   0   8   1      527.46      588.86      9.28 o 
   1   8   1      128.95      177.99     17.17 o 
   2   8   1        1.35        6.87      1.81 o 
   3   8   1       86.70       95.95     15.68 o 
   4   8   1       36.50       38.29      7.50 o 
  -8   9   1       53.40       45.09      6.81 o 
  -7   9   1       37.10       36.97      3.13 o 
  -6   9   1      221.38      211.05      7.74 o 
  -5   9   1        8.00        8.77      1.05 o 
  -4   9   1       30.57       29.24      2.50 o 
  -3   9   1        1.95        2.36      1.02 o 
  -2   9   1        9.94        8.21      1.19 o 
  -1   9   1      133.01      119.79      9.48 o 
   0   9   1     1624.67     1660.51     22.45 o 
   1   9   1       11.94       15.87      2.16 o 
   2   9   1      277.39      275.13      7.43 o 
   3   9   1       66.63       62.04     10.47 o 
   4   9   1       73.49       46.39      7.00 o 
  -7  10   1        1.91        1.01      1.09 o 
  -6  10   1       75.78      108.88      4.06 o 
  -5  10   1        3.17        5.67      1.05 o 
  -4  10   1       60.82      145.96      4.51 o 
  -3  10   1        1.96        2.11      1.17 o 
  -2  10   1      429.62      400.30      6.62 o 
  -1  10   1      195.14      190.68      8.67 o 
   0  10   1       16.57       11.29      1.42 o 
   1  10   1       90.18      101.83     11.59 o 
   2  10   1      132.33      142.13     14.91 o 
   3  10   1        0.01        3.17      1.86 o 
  -6  11   1       11.73        9.20      1.19 o 
  -5  11   1        1.15        1.47      0.96 o 
  -4  11   1      105.95      102.67      5.41 o 
  -3  11   1       13.52       14.07      2.02 o 
  -2  11   1      557.41      567.76      6.48 o 
  -1  11   1      206.49      209.04      7.31 o 
   0  11   1      271.05      276.45     13.33 o 
   1  11   1       53.13       67.75      8.26 o 
   2  11   1        0.02        0.85      1.30 o 
  -5  12   1       23.20       15.96      1.88 o 
  -4  12   1        4.53        4.54      0.87 o 
  -3  12   1      358.31      367.66      6.90 o 
  -2  12   1       20.55       25.27      2.26 o 
  -1  12   1       70.22       73.88      6.87 o 
   0  12   1      104.67      107.11      8.14 o 
  -3  13   1       18.07       26.89      2.85 o 
  -2  13   1      118.19      108.47      6.11 o 
   0 -13   2       12.53      152.24     12.75 o 
   1 -13   2        9.13       43.42      5.94 o 
   2 -13   2       20.04       24.25      2.69 o 
   3 -13   2        1.03        6.51      1.58 o 
   4 -13   2       42.16       36.08      3.72 o 
  -2 -12   2        0.10        2.06      1.73 o 
  -1 -12   2      236.99      236.85     17.92 o 
   0 -12   2      130.43      105.28     12.33 o 
   1 -12   2        3.65        4.42      1.19 o 
   2 -12   2       84.89       77.34      6.83 o 
   3 -12   2      166.41      149.36      2.70 o 
   4 -12   2       60.81       44.05      3.13 o 
   5 -12   2      347.15      360.51      6.72 o 
   6 -12   2       96.74       99.03      7.57 o 
  -3 -11   2        4.89        7.98      3.18 o 
  -2 -11   2        1.51        8.39      1.79 o 
  -1 -11   2        1.21        1.89      0.82 o 
   0 -11   2       24.66       45.03      7.00 o 
   1 -11   2       65.62      109.01     25.71 o 
   2 -11   2      292.24      282.69     11.77 o 
   3 -11   2      180.67      157.45      4.32 o 
   4 -11   2      313.44      283.07      4.33 o 
   5 -11   2      619.12      618.80     10.41 o 
   6 -11   2       36.82       30.33      4.25 o 
  -4 -10   2      101.43       79.20     16.43 o 
  -3 -10   2       45.52       34.28      5.79 o 
  -2 -10   2        2.88        2.51      1.76 o 
  -1 -10   2       15.00        9.77      2.23 o 
   0 -10   2       37.35      295.63      9.89 o 
   1 -10   2      326.75      512.90     15.51 o 
   2 -10   2       77.81       76.62      4.63 o 
   3 -10   2      521.22      533.88      8.13 o 
   4 -10   2      398.94      370.41      5.08 o 
   5 -10   2       27.00       23.77      2.80 o 
   6 -10   2      199.96      239.63      3.85 o 
   7 -10   2        0.03        2.32      1.19 o 
  -5  -9   2       11.47       11.93      2.88 o 
  -4  -9   2       38.06       40.17      4.19 o 
  -3  -9   2        0.85       -0.05      1.78 o 
  -2  -9   2        3.74        1.86      1.09 o 
  -1  -9   2      110.99       98.37      6.32 o 
   0  -9   2      166.80      163.34      8.00 o 
   1  -9   2       20.16       22.48      4.16 o 
   2  -9   2       20.52       17.63      1.65 o 
   3  -9   2      140.99      137.15      4.10 o 
   4  -9   2      159.78      154.14      4.65 o 
   5  -9   2      446.14      440.97      6.76 o 
   6  -9   2      180.91      175.88      5.25 o 
   7  -9   2       55.50       40.69      4.88 o 
  -5  -8   2        6.21       96.38     14.68 o 
  -4  -8   2        8.20        7.13      2.58 o 
  -3  -8   2       60.05       63.83     15.63 o 
  -2  -8   2      129.02      290.57      5.44 o 
  -1  -8   2      425.10      416.77      7.46 o 
   0  -8   2      193.74      180.62      5.73 o 
   1  -8   2      856.61      957.98     13.04 o 
   2  -8   2      282.60      290.70      4.40 o 
   3  -8   2      658.64      624.71      4.49 o 
   4  -8   2      281.80      272.57      5.38 o 
   5  -8   2        4.86       11.03      1.55 o 
   6  -8   2       30.02       27.38      2.38 o 
   7  -8   2       43.11       25.62      2.69 o 
   8  -8   2      122.75      131.43      4.92 o 
  -6  -7   2       59.92       63.08      5.91 o 
  -5  -7   2        0.41        1.23      2.07 o 
  -4  -7   2       31.08       24.94      6.03 o 
  -3  -7   2      665.62      626.94     10.51 o 
  -2  -7   2      103.23       99.78      3.97 o 
  -1  -7   2        1.13        1.10      0.71 o 
   0  -7   2     2152.76     2240.35     20.86 o 
   1  -7   2     2194.88     2148.91     15.63 o 
   2  -7   2      274.35      276.97      4.80 o 
   3  -7   2      951.34      946.23     12.94 o 
   4  -7   2      737.47      700.18      8.26 o 
   5  -7   2      169.94      147.44      4.16 o 
   6  -7   2       11.94        9.42      0.91 o 
   7  -7   2       49.24       53.85      7.62 o 
   8  -7   2        3.21       95.22      8.91 o 
  -6  -6   2       79.56       74.48      7.72 o 
  -5  -6   2       21.30       29.30      5.17 o 
  -4  -6   2      185.70      179.35      7.44 o 
  -3  -6   2      445.87      400.71      7.10 o 
  -2  -6   2      498.92      474.95     21.13 o 
  -1  -6   2       13.21       21.49      1.69 o 
   0  -6   2     4599.74     4659.72     48.79 o 
   1  -6   2      162.07      163.75      2.53 o 
   2  -6   2     2062.81     1995.11     17.37 o 
   3  -6   2      240.74      211.11      2.98 o 
   4  -6   2       90.03      101.99      1.89 o 
   5  -6   2       10.50       12.69      1.04 o 
   6  -6   2        2.02        2.88      0.67 o 
   7  -6   2       67.68       68.23      4.93 o 
   8  -6   2        0.85        2.30      0.81 o 
  -7  -5   2       32.29       25.86      3.09 o 
  -6  -5   2      141.78      140.40     11.65 o 
  -5  -5   2       88.07      102.69      4.82 o 
  -4  -5   2       24.32       21.24      1.62 o 
  -3  -5   2      109.02       95.32      3.65 o 
  -2  -5   2       37.12      129.07      4.79 o 
  -1  -5   2      382.59      434.87      5.84 o 
   0  -5   2      309.01      328.48      5.79 o 
   1  -5   2     1253.75     1314.41     10.81 o 
   2  -5   2      164.95      200.36      2.50 o 
   3  -5   2        0.41       22.10      1.20 o 
   4  -5   2       75.01       91.30      2.14 o 
   5  -5   2      300.96      267.72      3.70 o 
   6  -5   2       34.92      122.13      6.29 o 
   7  -5   2       67.93       52.97      3.91 o 
   8  -5   2        4.24        2.21      1.64 o 
  -7  -4   2       52.38       41.76      3.34 o 
  -6  -4   2      146.15      125.72     11.27 o 
  -5  -4   2       70.54       59.51      4.53 o 
  -4  -4   2     1071.25     1095.27     10.08 o 
  -3  -4   2      228.26      213.22      3.38 o 
  -2  -4   2      119.02      144.11      4.14 o 
  -1  -4   2        1.37        2.32      0.60 o 
   0  -4   2     6137.07     6085.80     60.53 o 
   1  -4   2        0.47        2.36      0.49 o 
   2  -4   2     1022.27     1055.69     11.49 o 
   3  -4   2      744.65      644.26      7.21 o 
   4  -4   2      208.86      219.11      3.00 o 
   5  -4   2       65.17       71.90      2.27 o 
   6  -4   2       60.09       67.08      3.93 o 
   7  -4   2        0.32        1.06      0.40 o 
   8  -4   2       45.19       34.45      3.06 o 
  -8  -3   2       24.90       32.66      2.63 o 
  -7  -3   2        2.10        3.82      1.30 o 
  -6  -3   2       12.79        4.63      4.78 o 
  -5  -3   2       30.27       65.51      2.96 o 
  -4  -3   2      117.49      141.17      3.20 o 
  -3  -3   2     2298.10     2405.40     21.77 o 
  -2  -3   2       11.94       13.05      1.05 o 
  -1  -3   2      877.29      983.20     11.99 o 
   2  -3   2      148.10      151.24      2.52 o 
   3  -3   2      674.16      665.77      6.21 o 
   4  -3   2      351.40      385.32      3.81 o 
   5  -3   2       94.02       99.02      1.68 o 
   6  -3   2      400.93      380.27      5.84 o 
   7  -3   2       15.86       13.86      2.26 o 
   8  -3   2      529.71      575.20     10.20 o 
  -8  -2   2      148.01      137.89      5.01 o 
  -7  -2   2        0.02        4.10      1.02 o 
  -6  -2   2       23.58       17.62      1.86 o 
  -5  -2   2      123.85       97.46      3.30 o 
  -4  -2   2      941.91      894.63      7.76 o 
  -3  -2   2     3353.61     3440.67     23.34 o 
  -2  -2   2     4000.36     3870.85     45.66 o 
  -1  -2   2     3563.46     3355.02     13.97 o 
   0  -2   2     3273.61     3029.41     78.91 o 
   1  -2   2        0.13        3.82      0.62 o 
   2  -2   2      985.39      924.08     15.89 o 
   3  -2   2      129.07      115.95      2.05 o 
   4  -2   2      459.53      515.09      8.70 o 
   5  -2   2      138.71      118.79      2.89 o 
   6  -2   2       23.40      340.13      4.86 o 
   7  -2   2      512.56      505.33      4.84 o 
   8  -2   2       85.21       89.40      2.94 o 
  -8  -1   2        4.04        3.93      1.53 o 
  -7  -1   2       44.02       30.92      2.87 o 
  -6  -1   2       73.89       85.06      3.51 o 
  -5  -1   2       60.25       56.88      1.99 o 
  -4  -1   2      438.59      417.91      4.27 o 
  -3  -1   2        0.78        7.57      1.56 o 
  -2  -1   2     3648.94     3436.65     20.06 o 
  -1  -1   2      350.97      335.80      3.63 o 
   0  -1   2      804.10      665.84     11.52 o 
   1  -1   2     2088.24     1968.88      8.35 o 
   2  -1   2        0.13        1.34      0.39 o 
   3  -1   2     2500.70     2680.82     16.12 o 
   4  -1   2        3.44        2.69      0.62 o 
   5  -1   2        1.53        0.78      0.46 o 
   6  -1   2      798.07      748.59     10.96 o 
   7  -1   2      302.57      301.04      3.69 o 
   8  -1   2       55.71       44.49      5.45 o 
  -8   0   2       98.20       84.64      6.55 o 
  -7   0   2      147.09      143.13     10.59 o 
  -6   0   2      314.64      278.27      5.04 o 
  -5   0   2      714.34      723.88     14.18 o 
  -4   0   2      607.24      670.27      7.28 o 
  -3   0   2     3608.14     4331.20     18.48 o 
  -1   0   2     3620.54     3252.11     24.00 o 
   0   0   2       77.18       95.96      1.35 o 
   1   0   2     3319.03     3740.30     26.06 o 
   2   0   2      332.76      346.14      2.98 o 
   3   0   2       92.72      148.13      2.70 o 
   4   0   2      279.44      244.98      4.83 o 
   5   0   2      590.62      571.55      6.30 o 
   6   0   2      100.01       76.52      4.30 o 
   7   0   2      156.88      179.08      3.44 o 
   8   0   2       91.42      105.65      6.62 o 
  -9   1   2       15.88        8.12      1.53 o 
  -8   1   2      102.68       93.66      9.28 o 
  -7   1   2      373.91      353.49     11.25 o 
  -6   1   2      165.68      154.58      5.76 o 
  -5   1   2     2333.02     2263.03     24.69 o 
  -4   1   2     2163.87     2017.35     14.40 o 
  -3   1   2      237.92      206.29      2.63 o 
  -2   1   2       90.78      102.91      2.08 o 
  -1   1   2      123.05      123.12      1.50 o 
   0   1   2     2514.70     2325.33     18.63 o 
   1   1   2      127.70       96.37      2.22 o 
   2   1   2        3.27       12.84      1.01 o 
   3   1   2      260.98      271.95      3.58 o 
   4   1   2     1425.97     1329.24     11.56 o 
   6   1   2        0.89        2.17      1.19 o 
   7   1   2      213.70      215.68      4.24 o 
  -9   2   2       33.57       20.25      1.75 o 
  -8   2   2      316.06      347.13     14.20 o 
  -7   2   2        0.49       11.70      1.41 o 
  -6   2   2      602.23      599.53      6.72 o 
  -5   2   2     2768.98     3067.28     18.65 o 
  -4   2   2       33.53       39.48      1.66 o 
  -3   2   2     1374.35     1330.49     21.55 o 
  -1   2   2     1238.43     1211.52      5.84 o 
   0   2   2      614.89      559.32      7.51 o 
   1   2   2     5443.48     5301.03     25.78 o 
   2   2   2       29.91       27.14      2.91 o 
   3   2   2     3742.96     3707.05     50.31 o 
   4   2   2     1017.27     1033.80      7.49 o 
   5   2   2      527.52      520.58      9.03 o 
   6   2   2      197.43      179.20     15.41 o 
   7   2   2       58.50       40.18      3.04 o 
  -9   3   2        5.25       10.58      2.47 o 
  -8   3   2      234.83      259.62      7.83 o 
  -7   3   2       34.15       24.44      2.86 o 
  -6   3   2      642.72      615.24      7.07 o 
  -5   3   2        2.49       12.13      1.23 o 
  -4   3   2      137.73      107.75      1.84 o 
  -3   3   2      401.73      445.89      4.90 o 
  -2   3   2     1146.50     1098.41      4.95 o 
  -1   3   2        1.34        8.42      2.99 o 
   1   3   2       72.64      286.84      4.61 o 
   2   3   2       88.29       78.96      2.29 o 
   3   3   2       44.01       60.37      2.59 o 
   4   3   2      297.44      625.51     17.87 o 
   5   3   2        1.85       28.02      2.80 o 
   6   3   2      111.83      164.20      4.42 o 
   7   3   2       12.84       19.35      2.10 o 
  -9   4   2        7.26       14.18      2.62 o 
  -8   4   2       55.32       53.23      3.96 o 
  -7   4   2      328.94      350.05      4.99 o 
  -6   4   2       84.09       87.77      2.59 o 
  -5   4   2        0.31        1.97      0.43 o 
  -4   4   2       16.86        7.26      1.18 o 
  -3   4   2      411.54      324.09      2.96 o 
  -2   4   2      668.50      666.27      4.78 o 
  -1   4   2     1059.33      959.47      6.15 o 
   0   4   2       93.94       65.40      1.68 o 
   1   4   2      530.82      541.03      5.46 o 
   2   4   2      331.02      349.54      4.46 o 
   3   4   2        7.92       10.37      1.79 o 
   4   4   2     1116.64     1079.70     18.77 o 
   5   4   2       16.10       11.38      1.68 o 
   6   4   2       22.23       13.54      2.07 o 
  -9   5   2       24.31       32.16      4.64 o 
  -8   5   2      678.46      729.54     42.46 o 
  -7   5   2      296.87      278.76     13.18 o 
  -6   5   2      643.53      604.55      5.74 o 
  -5   5   2      443.60      661.43      4.36 o 
  -4   5   2       37.98       77.81      4.42 o 
  -3   5   2      141.72      133.61      1.95 o 
  -2   5   2      115.94      122.39      3.25 o 
  -1   5   2      343.50      343.90      4.46 o 
   0   5   2     1164.58     1175.50     15.86 o 
   1   5   2     1626.89     1593.31     13.01 o 
   2   5   2      140.13      126.86      3.33 o 
   4   5   2     1276.99     1161.34    109.25 o 
   5   5   2        1.15        3.35      1.28 o 
   6   5   2      172.14      159.33     11.70 o 
  -9   6   2      882.09      930.99     19.14 o 
  -8   6   2       60.65       51.78      3.28 o 
  -7   6   2       76.99       58.44      3.88 o 
  -6   6   2      110.06       91.87      3.25 o 
  -5   6   2       35.36       25.44      2.30 o 
  -4   6   2      279.18      257.56      3.17 o 
  -3   6   2        3.70        2.38      1.01 o 
  -2   6   2        5.19        9.56      1.72 o 
  -1   6   2      728.42      603.02      6.95 o 
   0   6   2     1321.72     1350.17     11.10 o 
   1   6   2      548.95      610.98      7.17 o 
   2   6   2      692.56      650.27      8.84 o 
   3   6   2       56.83       79.93      6.56 o 
   4   6   2       52.59      115.58      5.48 o 
   5   6   2       47.45       81.33     10.09 o 
  -8   7   2       62.87       64.19      5.52 o 
  -7   7   2       57.80      122.77      5.71 o 
  -6   7   2       19.72       26.25      5.51 o 
  -5   7   2       26.86       23.41      2.09 o 
  -4   7   2        8.74        7.61      3.27 o 
  -3   7   2       36.44       47.88      2.90 o 
  -2   7   2      237.60      226.65      3.68 o 
  -1   7   2     1266.17     1196.91     13.14 o 
   0   7   2       26.03       27.38      2.18 o 
   1   7   2      417.93      346.74      4.65 o 
   2   7   2      122.07      102.04      8.37 o 
   3   7   2      215.64      203.28      9.86 o 
   4   7   2       83.58       52.48      9.23 o 
   5   7   2       48.53       40.87      5.37 o 
  -8   8   2       33.88       26.57      3.46 o 
  -7   8   2      247.71      233.46      6.48 o 
  -6   8   2       77.10       81.87      4.21 o 
  -5   8   2       92.01       77.60      6.72 o 
  -4   8   2        8.96       70.03     29.79 o 
  -3   8   2      109.02      113.32      4.17 o 
  -2   8   2      145.59      141.25      8.03 o 
  -1   8   2       92.57       69.51      4.80 o 
   0   8   2      651.49      583.50      8.58 o 
   1   8   2       14.91       25.76      2.70 o 
   2   8   2      265.81      245.90     12.27 o 
   3   8   2      259.47      257.25     10.56 o 
   4   8   2       80.31       77.47      7.95 o 
  -8   9   2      203.05      227.25      7.06 o 
  -7   9   2       11.34       11.51      1.72 o 
  -6   9   2      634.49      641.64      9.38 o 
  -5   9   2       16.15       19.17      1.88 o 
  -4   9   2       34.43       30.66      3.14 o 
  -3   9   2        8.33       12.71      1.34 o 
  -2   9   2      189.04      174.77      7.93 o 
  -1   9   2      180.36      160.81      7.88 o 
   0   9   2      284.13      310.72      8.63 o 
   1   9   2      102.41      116.46      9.85 o 
   2   9   2       74.67       89.98      7.22 o 
   3   9   2      446.31      418.68     13.77 o 
  -7  10   2        0.50      137.84     19.40 o 
  -6  10   2      320.45      350.82      5.66 o 
  -5  10   2      215.83      213.74      7.56 o 
  -4  10   2     1095.68     1137.13     15.61 o 
  -3  10   2       62.34       64.86      4.95 o 
  -2  10   2      888.01      956.86     17.17 o 
  -1  10   2      410.36      413.64      9.44 o 
   0  10   2        0.01        1.31      0.90 o 
   1  10   2      106.13       95.61      4.75 o 
   2  10   2       12.24       11.49      1.58 o 
  -6  11   2      119.85      117.26      3.75 o 
  -5  11   2       88.82       93.25      5.52 o 
  -4  11   2       49.04       55.50      3.72 o 
  -3  11   2      285.39      275.90      6.76 o 
  -2  11   2      117.93      122.01      4.15 o 
  -1  11   2       61.64       52.19      6.07 o 
   0  11   2       23.39       51.48     18.10 o 
   1  11   2      136.97      138.25      8.38 o 
  -5  12   2      110.90      115.90      3.41 o 
  -4  12   2        9.22        9.34      1.08 o 
  -3  12   2      102.62      121.36      7.71 o 
  -2  12   2       40.67       34.46      3.98 o 
  -1  12   2      235.40      249.54      5.42 o 
   0  12   2      167.78      150.62     10.21 o 
   0 -13   3        0.07       79.58     12.34 o 
   1 -13   3       62.69      144.18      4.68 o 
   2 -13   3        3.87        3.96      2.68 o 
   3 -13   3       28.83       33.12      2.36 o 
   4 -13   3      165.24      163.14      5.58 o 
  -2 -12   3        0.37        0.96      1.07 o 
  -1 -12   3      197.50      192.50      6.96 o 
   0 -12   3        0.39        1.34      0.55 o 
   1 -12   3        2.59        2.05      0.58 o 
   2 -12   3      115.77      103.18      4.42 o 
   3 -12   3      113.73      112.24      4.31 o 
   4 -12   3       55.58       53.43      4.28 o 
   5 -12   3      164.53      168.86      3.64 o 
  -3 -11   3       19.98       19.92      3.79 o 
  -2 -11   3      246.96      256.36      6.71 o 
  -1 -11   3       73.59      108.06     11.13 o 
   0 -11   3      111.07      116.95     18.21 o 
   1 -11   3      192.28      191.00      3.73 o 
   2 -11   3        5.58        3.92      1.90 o 
   3 -11   3       20.24       13.31      1.39 o 
   4 -11   3      319.18      299.41      4.22 o 
   5 -11   3        0.81        2.11      0.69 o 
   6 -11   3        8.87        9.19      1.49 o 
  -4 -10   3       13.76       15.80      3.35 o 
  -3 -10   3       93.25       74.85      8.64 o 
  -2 -10   3       21.49       19.83      3.50 o 
  -1 -10   3       15.27       10.42      1.79 o 
   0 -10   3        7.88        6.37      1.99 o 
   1 -10   3     1284.03     1296.72     39.35 o 
   2 -10   3        1.07       10.27      8.80 o 
   3 -10   3      402.35      389.81      8.69 o 
   4 -10   3      726.89      703.71      8.36 o 
   5 -10   3       30.29       48.47      3.38 o 
   6 -10   3        8.22        9.24      1.21 o 
   7 -10   3       23.22       22.42      3.24 o 
  -5  -9   3       30.37       23.25      4.51 o 
  -4  -9   3        7.46        8.74      2.24 o 
  -3  -9   3       94.77       73.43     13.60 o 
  -2  -9   3       58.86       59.36     11.53 o 
  -1  -9   3       27.23       28.49      2.66 o 
   0  -9   3      121.93      125.98      5.13 o 
   1  -9   3      377.91      367.08      5.68 o 
   2  -9   3     1330.86     1336.71     16.23 o 
   3  -9   3      572.86      553.05      8.61 o 
   4  -9   3      293.22      253.52      4.43 o 
   5  -9   3       21.94       18.05      2.15 o 
   6  -9   3      365.90      335.39      6.31 o 
   7  -9   3       14.00       10.72      1.50 o 
  -5  -8   3        4.16       49.04      6.96 o 
  -4  -8   3       18.18      102.94      8.82 o 
  -3  -8   3        0.00        1.00      0.74 o 
  -2  -8   3      353.01      414.55      6.48 o 
  -1  -8   3      132.30      152.58      4.86 o 
   0  -8   3        1.76       25.87      2.42 o 
   1  -8   3      189.87      192.83     11.84 o 
   2  -8   3     1049.41     1029.10     10.11 o 
   3  -8   3       82.30       87.81      5.95 o 
   4  -8   3      805.84      765.23      8.17 o 
   5  -8   3        1.87        4.63      0.82 o 
   7  -8   3       66.66       54.64     10.02 o 
  -6  -7   3       57.77       61.95      3.43 o 
  -5  -7   3      146.46      149.87      7.50 o 
  -4  -7   3       11.38        7.07      1.14 o 
  -3  -7   3      275.37      274.20      5.85 o 
  -2  -7   3      681.20      584.79      7.40 o 
  -1  -7   3        4.55        7.94      0.80 o 
   0  -7   3     3436.49     3580.46     28.45 o 
   1  -7   3        6.66        9.11      1.31 o 
   2  -7   3      904.45      874.28      6.95 o 
   3  -7   3       28.01       28.78      1.60 o 
   4  -7   3      105.98       82.83      4.25 o 
   5  -7   3      113.69      149.39     15.47 o 
   6  -7   3       40.74       27.46      2.81 o 
   7  -7   3       16.64       33.87      6.19 o 
   8  -7   3      155.12      145.02      9.82 o 
  -7  -6   3        2.76        9.86      1.46 o 
  -6  -6   3       37.37       47.73      5.27 o 
  -5  -6   3        5.38       42.11      5.31 o 
  -4  -6   3       72.29      149.28      5.41 o 
  -3  -6   3      279.50      426.25      7.08 o 
  -2  -6   3        4.27        7.02      0.79 o 
  -1  -6   3     1491.87     1496.26     13.73 o 
   0  -6   3     4119.68     4275.97     36.03 o 
   1  -6   3      264.42      256.64      4.57 o 
   2  -6   3      527.14      513.21      5.32 o 
   3  -6   3      582.79      533.03      3.97 o 
   4  -6   3       56.17       48.22      2.08 o 
   5  -6   3       50.60       43.96      2.32 o 
   6  -6   3       10.90       10.93      1.15 o 
   7  -6   3       16.25       17.52      1.62 o 
   8  -6   3      590.38      625.01     18.90 o 
  -7  -5   3       14.44       14.19      1.77 o 
  -6  -5   3        4.32        6.12      1.43 o 
  -5  -5   3       60.20       63.96      4.83 o 
  -4  -5   3      179.13      230.12     30.86 o 
  -3  -5   3      300.54      321.75      8.40 o 
  -2  -5   3     2601.49     2481.33     22.25 o 
  -1  -5   3     2901.08     3190.44    119.14 o 
   0  -5   3       70.40       61.89      1.34 o 
   1  -5   3     1530.87     1649.94     68.15 o 
   2  -5   3        2.29       27.32      1.20 o 
   3  -5   3        7.54       33.63      1.84 o 
   4  -5   3       52.52       54.88      2.10 o 
   5  -5   3      154.44      137.65      4.95 o 
   6  -5   3      319.94      410.81      6.29 o 
   7  -5   3      369.00      359.24      8.44 o 
   8  -5   3       30.76       28.87      4.42 o 
  -7  -4   3       49.88       46.83      5.21 o 
  -6  -4   3       96.67       80.96      8.16 o 
  -5  -4   3      241.34      226.01      7.42 o 
  -4  -4   3       48.74       44.97      2.13 o 
  -3  -4   3      572.15      480.03      4.95 o 
  -2  -4   3     3283.29     3092.90     23.65 o 
  -1  -4   3       29.14       28.79      2.67 o 
   0  -4   3      248.87      275.84      3.21 o 
   1  -4   3        2.71        4.38      0.40 o 
   2  -4   3       47.06       46.62      0.85 o 
   3  -4   3       11.60       15.69      0.94 o 
   4  -4   3      102.89       87.13      2.45 o 
   5  -4   3       35.03       34.78      1.71 o 
   6  -4   3      411.93      381.30      5.17 o 
   7  -4   3       62.99       66.11      2.96 o 
   8  -4   3       44.53       33.58      3.31 o 
  -8  -3   3        6.16       11.92      1.73 o 
  -7  -3   3        1.29        2.80      1.34 o 
  -6  -3   3       89.67       80.90      5.59 o 
  -5  -3   3      216.84      222.09      3.48 o 
  -4  -3   3     1142.87     1216.67      9.83 o 
  -3  -3   3     1181.82     1388.79     15.50 o 
  -2  -3   3       39.70       98.02      5.70 o 
  -1  -3   3     1270.84     1102.34     11.92 o 
   0  -3   3      630.48      639.02     26.65 o 
   1  -3   3      665.09      545.21      6.58 o 
   2  -3   3       14.50       13.30      1.27 o 
   3  -3   3       35.83       43.35      2.26 o 
   4  -3   3       23.90       33.56      1.77 o 
   5  -3   3      197.29      175.87      3.94 o 
   6  -3   3        8.58       10.71      1.24 o 
   7  -3   3       38.66       40.40      5.62 o 
   8  -3   3      185.78      188.88      7.62 o 
  -8  -2   3        2.52        6.18      1.49 o 
  -7  -2   3       82.77      102.01      8.46 o 
  -6  -2   3        0.43        5.09      1.07 o 
  -5  -2   3      667.60      629.78      5.22 o 
  -4  -2   3     1125.56     1054.88      8.90 o 
  -3  -2   3     1259.01     1219.92     21.08 o 
  -2  -2   3       16.47       13.21      1.00 o 
  -1  -2   3     2887.08     2889.52     20.57 o 
   0  -2   3      357.49      351.16      6.13 o 
   1  -2   3       27.26       22.00      1.54 o 
   2  -2   3      100.77       97.95      3.09 o 
   3  -2   3      350.72      427.94      8.15 o 
   5  -2   3      163.20      152.93      2.97 o 
   6  -2   3      398.45      377.23      5.66 o 
   7  -2   3      128.92      189.14      2.51 o 
   8  -2   3       34.42       38.58      3.35 o 
  -8  -1   3        8.89       15.28      2.12 o 
  -7  -1   3       26.51       22.56      3.53 o 
  -6  -1   3      592.13      583.05     21.23 o 
  -5  -1   3     1115.41     1128.08     18.49 o 
  -4  -1   3       24.86       35.88      1.80 o 
  -3  -1   3      277.09      240.43      3.13 o 
  -2  -1   3     2129.66     1932.00     15.96 o 
  -1  -1   3       84.90       81.42      1.66 o 
   0  -1   3      222.00      206.62      2.64 o 
   1  -1   3     1494.08     1411.13      7.73 o 
   2  -1   3        0.38        4.18      0.63 o 
   3  -1   3     1720.69     1638.06     11.56 o 
   4  -1   3      144.87      134.41      1.90 o 
   5  -1   3       28.75       26.91      1.52 o 
   6  -1   3      482.56      484.49      6.57 o 
   7  -1   3       84.90       68.85      4.53 o 
   8  -1   3       11.31        6.99      1.10 o 
  -8   0   3      229.26      234.04      4.68 o 
  -7   0   3      208.06      243.65     18.05 o 
  -6   0   3     1882.27     2125.82     23.01 o 
  -5   0   3      376.39      410.41      4.15 o 
  -4   0   3     2410.53     2481.31     18.90 o 
  -3   0   3      255.92      384.02      4.48 o 
  -2   0   3      230.95      286.74      2.99 o 
  -1   0   3     4846.26     5248.59     24.83 o 
   0   0   3     1395.87     1489.78     10.86 o 
   1   0   3       13.46       25.29      1.87 o 
   3   0   3     1716.70     1577.74     10.92 o 
   5   0   3     1333.57     1329.76     11.65 o 
   6   0   3      497.25      466.50      6.26 o 
   7   0   3      117.24      118.77      2.44 o 
  -9   1   3        1.09        2.64      0.92 o 
  -8   1   3      374.40      349.26      9.89 o 
  -7   1   3      787.84      777.44     15.17 o 
  -6   1   3       48.55       49.67      2.86 o 
  -5   1   3      119.17      138.61      3.03 o 
  -4   1   3      100.83      146.73      2.30 o 
  -3   1   3       33.48       60.21      3.63 o 
  -2   1   3      231.80      190.31      1.96 o 
  -1   1   3      128.50       90.11      1.44 o 
   0   1   3      973.40      946.32     16.66 o 
   1   1   3      631.75      594.83      4.40 o 
   2   1   3      908.45      890.12      6.26 o 
   3   1   3      546.92      542.26      4.53 o 
   4   1   3     1262.19     1217.12      6.33 o 
   5   1   3        6.54        8.44      1.14 o 
   6   1   3      259.69      275.28      7.10 o 
   7   1   3       29.33       95.87      7.87 o 
  -9   2   3      187.21      242.53     10.73 o 
  -8   2   3      174.14      196.72      5.09 o 
  -7   2   3      299.43      323.26     20.13 o 
  -6   2   3      147.02      198.32      5.04 o 
  -5   2   3       54.07       46.98      2.08 o 
  -4   2   3       63.36       68.58      2.43 o 
  -3   2   3      158.70      406.25      8.84 o 
  -2   2   3      409.11      550.15      8.28 o 
  -1   2   3       21.40       33.23      2.02 o 
   0   2   3     1330.15     1326.25      6.47 o 
   1   2   3      378.35      395.75      4.66 o 
   2   2   3      135.41      126.41      2.74 o 
   3   2   3      387.19      351.83      3.39 o 
   4   2   3      365.40      322.26      3.99 o 
   5   2   3       99.90       85.22      3.88 o 
   6   2   3       53.46       45.66      3.28 o 
   7   2   3       96.91       77.98      6.92 o 
  -9   3   3      301.12      308.16     10.13 o 
  -8   3   3        0.19        1.07      1.01 o 
  -7   3   3      214.55      191.69      4.13 o 
  -6   3   3       31.21       26.76      1.67 o 
  -5   3   3       11.34       13.93      1.08 o 
  -4   3   3      392.77      344.72      3.59 o 
  -3   3   3      159.57      165.44      3.00 o 
  -2   3   3     2040.69     2002.20     14.81 o 
  -1   3   3       19.75       19.50      1.33 o 
   0   3   3      364.81      521.45      8.68 o 
   1   3   3      610.43      703.64      5.77 o 
   2   3   3     2200.77     2162.46     17.50 o 
   3   3   3       68.46       65.08      3.62 o 
   4   3   3       26.93       41.15      2.73 o 
   5   3   3       14.35       62.92      4.06 o 
   6   3   3       85.81       86.93      7.65 o 
  -9   4   3      108.94      111.99      9.46 o 
  -8   4   3        2.99        2.55      0.80 o 
  -7   4   3      146.73      140.33      4.80 o 
  -6   4   3       12.35       14.02      1.02 o 
  -5   4   3        2.63        1.57      0.42 o 
  -4   4   3      712.83      646.45      5.50 o 
  -3   4   3      874.67      898.41      6.21 o 
  -2   4   3      136.05      103.93      1.68 o 
  -1   4   3      754.79      775.45      7.13 o 
   0   4   3       15.86       10.63      1.39 o 
   1   4   3      286.59      213.95      3.54 o 
   2   4   3      866.24      801.88      7.44 o 
   3   4   3      143.80      124.30      3.13 o 
   4   4   3      276.34      246.35      7.74 o 
   5   4   3        0.72        0.55      1.12 o 
   6   4   3      211.73      243.02      5.30 o 
  -9   5   3      184.61      238.75     22.48 o 
  -8   5   3      255.78      359.67     10.00 o 
  -7   5   3        6.06       62.42      3.63 o 
  -6   5   3      411.66      391.52      5.46 o 
  -5   5   3        2.44       55.77      2.05 o 
  -4   5   3       15.76       27.68      1.44 o 
  -3   5   3      189.25      193.13      3.17 o 
  -2   5   3      380.12      392.01      5.10 o 
  -1   5   3      445.08      516.33      6.24 o 
   0   5   3     2312.52     2389.08     21.29 o 
   1   5   3      429.95      472.22      6.53 o 
   3   5   3      688.67      667.58     10.10 o 
   4   5   3      162.10      127.18      4.57 o 
   5   5   3      328.69      342.94      6.26 o 
   6   5   3      151.47      144.12      7.10 o 
  -9   6   3       77.38       73.32      7.04 o 
  -8   6   3        0.36        4.79      1.03 o 
  -7   6   3        1.14        2.36      0.61 o 
  -6   6   3      414.68      429.13      5.80 o 
  -5   6   3      116.73      117.09      3.42 o 
  -4   6   3        0.02        1.65      0.58 o 
  -3   6   3        5.23        9.99      0.87 o 
  -2   6   3      223.98      204.26      3.26 o 
  -1   6   3      130.68      106.90      5.04 o 
   0   6   3      522.26      540.78      8.46 o 
   1   6   3        9.84        8.12      2.13 o 
   2   6   3      479.30      460.51     20.84 o 
   3   6   3      230.23      223.08     10.88 o 
   4   6   3        9.78       13.00      2.59 o 
   5   6   3      481.99      517.77     20.44 o 
  -8   7   3       12.39       11.72      3.49 o 
  -7   7   3        0.88       25.35      2.67 o 
  -6   7   3      406.46      421.76      6.63 o 
  -5   7   3      104.87       94.71      9.37 o 
  -4   7   3      157.27      171.25      3.74 o 
  -3   7   3        3.41        5.00      0.77 o 
  -2   7   3     2189.05     2101.57     69.42 o 
  -1   7   3      787.48      796.45      6.48 o 
   0   7   3      221.06      204.32      4.15 o 
   1   7   3      217.94      207.94      5.37 o 
   2   7   3        5.51        2.76      1.23 o 
   3   7   3      165.15      164.46     11.51 o 
   4   7   3      308.75      322.73     15.11 o 
  -8   8   3      220.47      205.07     15.21 o 
  -7   8   3       44.00       46.25      6.35 o 
  -6   8   3        1.32        1.24      1.05 o 
  -5   8   3      370.79      369.33      8.37 o 
  -4   8   3      123.64      122.79      6.57 o 
  -2   8   3     1112.89     1185.76     16.52 o 
  -1   8   3       59.33      117.37      4.98 o 
   0   8   3      483.56      535.66     11.32 o 
   1   8   3        0.38        1.48      1.37 o 
   2   8   3       93.27      157.68      6.57 o 
   3   8   3      158.42      164.91     10.68 o 
   4   8   3        0.42        2.12      1.31 o 
  -8   9   3        1.31        0.62      0.92 o 
  -7   9   3       75.24       74.44      7.75 o 
  -6   9   3       84.13       96.52      6.96 o 
  -5   9   3       32.16       32.52      3.46 o 
  -4   9   3       11.21       10.43      1.33 o 
  -3   9   3      172.64      159.78      7.73 o 
  -2   9   3        2.24        2.03      1.10 o 
  -1   9   3       10.38       16.28      3.08 o 
   0   9   3      203.51      194.87      8.15 o 
   1   9   3      190.93      183.15      7.83 o 
   2   9   3      288.48      272.38      5.77 o 
   3   9   3       38.68       41.16      3.83 o 
  -7  10   3       31.04       25.35      2.16 o 
  -6  10   3       42.92       36.69      3.81 o 
  -5  10   3       98.60      112.23      6.39 o 
  -4  10   3      190.45      181.93      5.61 o 
  -3  10   3        1.68        3.53      1.54 o 
  -2  10   3       90.32       88.56      4.78 o 
  -1  10   3       32.89       30.82      2.26 o 
   0  10   3        1.27        6.05      2.23 o 
   1  10   3      174.50      159.71     15.60 o 
   2  10   3       49.05       53.71      7.90 o 
  -6  11   3      424.40      395.59      5.10 o 
  -5  11   3      161.58      157.79      3.68 o 
  -4  11   3       46.81       40.45      3.36 o 
  -3  11   3      332.58      326.78      5.14 o 
  -2  11   3      164.87      159.15      4.64 o 
  -1  11   3       11.54       13.94      4.98 o 
   0  11   3      291.55      297.62      9.03 o 
   1  11   3       17.69       15.98      4.07 o 
  -5  12   3        3.41        5.08      1.81 o 
  -4  12   3      282.11      279.91      4.87 o 
  -3  12   3      355.98      335.81      6.64 o 
  -2  12   3      181.61      186.58      5.92 o 
  -1  12   3      207.07      192.87      6.32 o 
   0 -13   4        2.62        2.31      0.61 o 
   1 -13   4      571.30      551.47     38.95 o 
   2 -13   4       40.94       34.98      5.25 o 
   3 -13   4      632.60      602.86     35.17 o 
   4 -13   4      169.15      207.78      6.37 o 
  -2 -12   4      106.16       92.90     14.16 o 
  -1 -12   4        0.11        1.03      1.20 o 
   0 -12   4       57.62       63.68     12.07 o 
   1 -12   4        0.41        0.65      0.61 o 
   2 -12   4      354.96      390.61     11.92 o 
   3 -12   4        4.07        4.79      1.12 o 
   4 -12   4       99.10      106.94      5.65 o 
   5 -12   4       29.67       23.75      3.90 o 
  -3 -11   4       69.97       66.21     10.19 o 
  -2 -11   4        3.84       11.30      9.67 o 
  -1 -11   4        1.35        0.95      0.68 o 
   0 -11   4      241.65      230.45     14.56 o 
   1 -11   4      428.54      429.40      6.62 o 
   2 -11   4      221.81      206.95      9.11 o 
   3 -11   4      427.24      396.92     14.34 o 
   4 -11   4      288.21      276.77      5.21 o 
   5 -11   4        0.41        1.49      0.53 o 
   6 -11   4        0.59        1.21      1.16 o 
  -4 -10   4        2.62        2.94      1.48 o 
  -3 -10   4       84.34       63.11     20.48 o 
  -2 -10   4      196.42      180.97      8.29 o 
  -1 -10   4        7.75        5.70      0.88 o 
   0 -10   4     2477.10     2463.00     63.73 o 
   1 -10   4      119.79      135.58      6.05 o 
   2 -10   4      282.32      268.68      6.06 o 
   3 -10   4       11.60       12.39      1.43 o 
   4 -10   4        0.35      166.07      3.73 o 
   5 -10   4       99.65      114.63      2.26 o 
   6 -10   4        4.00        3.58      0.65 o 
  -5  -9   4       40.59       45.85      3.75 o 
  -4  -9   4       52.96       48.51      7.97 o 
  -3  -9   4     1251.43     1213.23     33.23 o 
  -2  -9   4        0.03        0.37      1.07 o 
  -1  -9   4      603.45      565.11     31.09 o 
   0  -9   4     1258.21     1252.92     14.00 o 
   1  -9   4       53.69       47.93      3.03 o 
   2  -9   4       55.19       57.67      8.05 o 
   3  -9   4       20.98       18.27      1.70 o 
   4  -9   4      105.62      100.93      3.62 o 
   5  -9   4       21.80       18.06      1.98 o 
   6  -9   4       89.70       74.37      3.46 o 
   7  -9   4       50.83       38.55      6.74 o 
  -6  -8   4        3.34        1.51      2.05 o 
  -5  -8   4       36.12       30.20      6.45 o 
  -4  -8   4        0.28       38.46     14.83 o 
  -3  -8   4       15.76       12.50      3.62 o 
  -2  -8   4      752.86      701.40     39.49 o 
  -1  -8   4      155.50      208.21      3.89 o 
   0  -8   4      655.41      617.55     11.65 o 
   1  -8   4        3.01        6.14      2.64 o 
   2  -8   4       82.81       81.60      5.06 o 
   3  -8   4       51.56       50.88      3.02 o 
   4  -8   4       64.17       56.26      4.26 o 
   5  -8   4       16.81       14.45      1.63 o 
   6  -8   4       21.14       15.43      2.17 o 
   7  -8   4      222.15      225.65      5.04 o 
  -6  -7   4        8.49       12.42      2.47 o 
  -5  -7   4       56.69       54.29      5.59 o 
  -4  -7   4        7.18        6.10      0.86 o 
  -3  -7   4      254.20      219.91      5.17 o 
  -2  -7   4       15.38       12.95      1.57 o 
  -1  -7   4       82.74       82.90      9.31 o 
   0  -7   4     1086.61     1075.57     13.18 o 
   1  -7   4       61.46       78.71      3.29 o 
   2  -7   4       19.06       14.80      5.61 o 
   3  -7   4     1098.80     1044.19      8.22 o 
   4  -7   4        6.37        6.94      0.98 o 
   5  -7   4       24.66       24.56      2.73 o 
   6  -7   4      101.55      167.20     10.76 o 
   7  -7   4       11.02       12.85      1.94 o 
  -7  -6   4       26.76       54.43      5.87 o 
  -6  -6   4       16.89       20.46      2.83 o 
  -5  -6   4       32.27       36.56      3.70 o 
  -4  -6   4      416.13      456.89      7.82 o 
  -3  -6   4     1272.04     1206.04      9.06 o 
  -2  -6   4       47.87       74.06      5.56 o 
  -1  -6   4        0.11        0.85      0.53 o 
   0  -6   4      768.43      729.36      7.08 o 
   1  -6   4       45.55       43.85      4.11 o 
   2  -6   4      273.47      270.12      3.32 o 
   3  -6   4        9.11       16.98      1.01 o 
   4  -6   4        0.35        1.87      0.91 o 
   5  -6   4      115.73       99.83      3.42 o 
   6  -6   4       44.43       36.65      3.64 o 
   7  -6   4      104.77      108.44     10.99 o 
  -7  -5   4        0.02        2.00      0.60 o 
  -6  -5   4        0.71        2.06      1.00 o 
  -5  -5   4      830.42      757.05     55.27 o 
  -4  -5   4      896.66      859.88      8.87 o 
  -3  -5   4        1.51        6.23      1.31 o 
  -2  -5   4     1140.29     1164.43      9.42 o 
  -1  -5   4       31.29       24.29      2.49 o 
   0  -5   4      564.14      651.17     13.72 o 
   1  -5   4        0.11        1.79      0.36 o 
   2  -5   4       21.63       68.28      2.37 o 
   3  -5   4       27.70       63.05      1.04 o 
   4  -5   4      461.15      446.26      7.99 o 
   5  -5   4       14.21       64.81      4.92 o 
   6  -5   4      311.40      317.52     10.51 o 
   7  -5   4      199.05      212.11      6.13 o 
   8  -5   4        2.75        3.57      1.49 o 
  -8  -4   4      126.47      120.28      9.12 o 
  -7  -4   4        1.40        2.05      1.06 o 
  -6  -4   4      296.89      274.96      6.74 o 
  -5  -4   4      604.79      554.11      6.26 o 
  -4  -4   4      128.19       99.06      4.80 o 
  -3  -4   4      613.69      534.68      5.31 o 
  -2  -4   4      227.79      225.40      3.86 o 
  -1  -4   4      693.14      676.52      5.09 o 
   0  -4   4       45.34       32.34      3.74 o 
   1  -4   4      158.70      143.63      1.57 o 
   2  -4   4        9.84        8.21      0.50 o 
   3  -4   4        3.20        3.35      0.50 o 
   4  -4   4       50.09       47.68      1.18 o 
   5  -4   4      432.14      354.08      4.05 o 
   6  -4   4      281.31      265.18     10.17 o 
   7  -4   4       20.31       17.69      1.83 o 
   8  -4   4       15.58       17.85      5.05 o 
  -8  -3   4        1.94        1.79      1.08 o 
  -7  -3   4       47.42       81.72      7.25 o 
  -6  -3   4      457.07      510.22     11.27 o 
  -5  -3   4        1.46       36.45      1.81 o 
  -4  -3   4      247.34      229.94      5.32 o 
  -3  -3   4      450.03      380.02      4.22 o 
  -2  -3   4      134.36      185.87      6.25 o 
  -1  -3   4       57.47       71.50      1.10 o 
   0  -3   4     4285.73     4283.67     78.53 o 
   1  -3   4        0.19       14.40      0.79 o 
   2  -3   4      564.72      692.71     25.49 o 
   3  -3   4      204.78      221.12      2.97 o 
   4  -3   4      353.52      299.80      6.73 o 
   5  -3   4     1473.09     1450.83     21.11 o 
   6  -3   4      574.03      555.99      8.09 o 
   7  -3   4      223.67      229.23      5.50 o 
  -8  -2   4      132.27      126.41     11.31 o 
  -7  -2   4       91.26       97.34      8.28 o 
  -6  -2   4       29.47       32.51      2.86 o 
  -5  -2   4      362.51      307.39      5.62 o 
  -4  -2   4      280.23      269.84      3.13 o 
  -3  -2   4     1098.52     1033.41     10.42 o 
  -2  -2   4      450.56      463.66      4.57 o 
  -1  -2   4     1258.83     1223.01      8.07 o 
   0  -2   4      184.29      211.55      2.61 o 
   1  -2   4      422.77      378.04      9.22 o 
   2  -2   4      296.60      355.04      5.14 o 
   3  -2   4      127.46      129.03      2.85 o 
   4  -2   4     2968.26     2941.83     23.03 o 
   5  -2   4      247.91      244.86      2.93 o 
   6  -2   4       43.38       48.81      3.91 o 
   7  -2   4      177.85      203.28      3.43 o 
  -8  -1   4      648.24      721.34      7.84 o 
  -7  -1   4       94.94      124.59      8.30 o 
  -6  -1   4      322.45      328.17     25.25 o 
  -5  -1   4      525.42      482.28      5.67 o 
  -4  -1   4        1.04        3.27      0.88 o 
  -3  -1   4      202.08      214.68      3.27 o 
  -2  -1   4      510.72      512.46      5.37 o 
  -1  -1   4       16.13       23.96      1.62 o 
   0  -1   4        0.05       -0.05      0.53 o 
   1  -1   4     3417.55     3390.60     25.38 o 
   2  -1   4      156.87      149.83      1.88 o 
   3  -1   4      557.11      517.53      5.43 o 
   4  -1   4      293.62      291.95      5.57 o 
   5  -1   4        0.93        1.42      0.39 o 
   6  -1   4       47.03       36.67      2.73 o 
   7  -1   4       54.66       50.77      4.28 o 
  -9   0   4      262.46      269.49      6.08 o 
  -8   0   4        0.08        1.30      1.19 o 
  -7   0   4      364.40      349.07     10.06 o 
  -6   0   4       19.45       28.15      5.08 o 
  -5   0   4        8.26       88.51     11.26 o 
  -3   0   4       59.63       42.92      2.12 o 
  -2   0   4       19.33       54.29      4.39 o 
  -1   0   4       53.44       84.27      1.45 o 
   0   0   4        0.05        0.57      0.40 o 
   1   0   4      175.46      565.51      4.39 o 
   2   0   4     2325.89     2322.80     29.66 o 
   3   0   4        0.04       11.04      5.20 o 
   4   0   4      417.40      414.77      5.12 o 
   5   0   4      109.08      129.03      9.99 o 
   6   0   4       35.50       22.23      6.83 o 
   7   0   4       40.50       32.75      3.25 o 
  -9   1   4        1.01        6.84      1.85 o 
  -8   1   4      115.88      112.25     10.43 o 
  -7   1   4       91.54       84.56      4.12 o 
  -6   1   4      214.91      198.41      5.42 o 
  -5   1   4      652.70      631.47      6.69 o 
  -4   1   4      270.56      261.78      3.81 o 
  -3   1   4     1661.21     1715.13     18.62 o 
  -2   1   4     2615.79     2641.61     18.06 o 
  -1   1   4       24.69       40.19      2.61 o 
   0   1   4      819.25      716.93      5.50 o 
   1   1   4     5146.42     5290.11     37.80 o 
   2   1   4      117.34      103.81      2.43 o 
   3   1   4      844.56      833.75      5.69 o 
   4   1   4     2656.53     2530.24     23.89 o 
   5   1   4       60.48       63.34      5.10 o 
   6   1   4      251.37      262.96      5.94 o 
   7   1   4      267.64      278.60      4.57 o 
  -9   2   4      103.43      134.23     11.39 o 
  -8   2   4      202.77      233.29      6.48 o 
  -7   2   4       82.67       90.92      7.07 o 
  -6   2   4      231.91      287.30      4.70 o 
  -5   2   4      146.70      149.89      2.45 o 
  -4   2   4      186.21      142.73      2.31 o 
  -3   2   4      382.99      422.24      4.10 o 
  -2   2   4      147.63      159.15      2.23 o 
  -1   2   4      231.78      264.51      2.97 o 
   0   2   4     2893.34     2964.82     54.70 o 
   1   2   4     1359.08     1440.95     10.33 o 
   2   2   4      723.89      725.01      6.51 o 
   3   2   4        0.14        3.12      0.77 o 
   4   2   4      401.11      351.64      4.40 o 
   5   2   4       79.60       83.31      2.42 o 
   6   2   4      112.13      111.67      3.65 o 
  -9   3   4      522.06      607.86     11.19 o 
  -8   3   4       90.04       77.51      5.30 o 
  -7   3   4       24.91       21.83      2.04 o 
  -6   3   4      829.81      803.07      8.80 o 
  -5   3   4      198.25      190.57      2.47 o 
  -4   3   4      726.87      686.71      6.37 o 
  -3   3   4        2.93        6.08      1.15 o 
  -2   3   4      427.33      504.08     11.98 o 
  -1   3   4     2858.33     2749.62     18.77 o 
   0   3   4      764.33      770.96      6.23 o 
   1   3   4     1222.77     1612.42     12.63 o 
   2   3   4       69.70      157.44      2.85 o 
   3   3   4      423.94      407.75      5.38 o 
   4   3   4      146.79      149.95      3.98 o 
   5   3   4      287.06      279.63      4.32 o 
   6   3   4       17.07       32.87      3.67 o 
  -9   4   4        0.46        8.20      5.34 o 
  -8   4   4       54.46       66.20      5.11 o 
  -7   4   4      404.12      426.43      7.01 o 
  -6   4   4       43.47       31.27      1.78 o 
  -5   4   4        5.65        9.81      1.03 o 
  -4   4   4      260.69      261.23      2.70 o 
  -3   4   4       49.98       47.28      1.45 o 
  -2   4   4     2328.62     2280.51     16.97 o 
  -1   4   4      618.71      582.78      7.64 o 
   0   4   4     1046.29     1017.29     11.18 o 
   1   4   4      297.35      237.46      3.87 o 
   2   4   4      115.87      111.60      2.62 o 
   3   4   4      393.81      370.04      8.38 o 
   4   4   4        5.38        2.32      0.67 o 
   5   4   4       38.53       38.17      5.70 o 
   6   4   4       79.40       56.21      8.43 o 
  -9   5   4        0.47        3.73      1.31 o 
  -8   5   4       92.51       71.86      4.45 o 
  -7   5   4      284.12      270.78      4.71 o 
  -6   5   4      206.50      185.95      6.00 o 
  -5   5   4       64.09       94.28      2.26 o 
  -4   5   4       71.02       68.97      2.50 o 
  -3   5   4      271.79      222.81      3.76 o 
  -2   5   4     1218.72     1114.70      8.00 o 
  -1   5   4      222.51      430.34      4.54 o 
   0   5   4      209.55      378.10      4.70 o 
   1   5   4      120.53      222.88      4.29 o 
   2   5   4      148.39      205.15      4.29 o 
   3   5   4      791.21      784.83     13.11 o 
   4   5   4       27.89       21.43      3.30 o 
   5   5   4       85.06       74.52      8.85 o 
  -8   6   4      129.62      133.83      9.42 o 
  -7   6   4      148.21      140.90      3.42 o 
  -6   6   4      651.22      620.88     10.66 o 
  -5   6   4       60.80       60.49      3.13 o 
  -4   6   4      247.31      213.01      3.10 o 
  -3   6   4      434.26      395.57      4.48 o 
  -2   6   4      325.36      330.21      5.18 o 
  -1   6   4     1843.19     1814.00     18.24 o 
   0   6   4     1170.64     1178.07      9.77 o 
   1   6   4      442.62      417.09      6.03 o 
   2   6   4      944.83      928.82     25.65 o 
   3   6   4        0.01        1.41      1.22 o 
   4   6   4       47.66       49.30      5.73 o 
   5   6   4      125.45      111.20      8.88 o 
  -8   7   4      114.65      114.28      4.06 o 
  -7   7   4        6.49       17.85      4.18 o 
  -6   7   4        0.80        1.44      1.70 o 
  -5   7   4      524.40      526.40      9.38 o 
  -4   7   4     2724.59     2580.03     76.01 o 
  -3   7   4      617.75      634.65     12.14 o 
  -2   7   4     1243.15     1209.19     31.90 o 
  -1   7   4      118.24      110.52      5.86 o 
   0   7   4      402.07      354.21      5.49 o 
   1   7   4        6.33        2.93      1.43 o 
   2   7   4      104.98       85.27      7.32 o 
   3   7   4       74.59       80.20      7.46 o 
   4   7   4       52.92       50.25      5.48 o 
  -8   8   4      177.11      176.09      6.04 o 
  -7   8   4        2.90        5.62      1.61 o 
  -6   8   4     2074.36     2006.65     28.34 o 
  -5   8   4      288.96      275.39      7.53 o 
  -4   8   4      567.88      552.64      9.55 o 
  -3   8   4      104.87      105.18      7.58 o 
  -2   8   4      216.14      187.75      8.11 o 
  -1   8   4        0.09      294.38     10.39 o 
   0   8   4      115.13      126.30      8.04 o 
   1   8   4      152.13      155.89     11.78 o 
   2   8   4      100.69       87.17      9.12 o 
   3   8   4        0.01       21.20      3.04 o 
  -7   9   4       47.73       55.41      6.48 o 
  -6   9   4       98.37      107.77      9.46 o 
  -5   9   4       75.05       69.47      4.75 o 
  -4   9   4      271.52      247.00      4.55 o 
  -3   9   4       41.62       38.91      2.91 o 
  -2   9   4       17.68       26.85      2.44 o 
  -1   9   4      683.45      646.39     12.64 o 
   0   9   4      425.38      408.05      7.73 o 
   1   9   4       11.34       15.51      2.40 o 
   2   9   4       27.27       24.42      2.63 o 
  -7  10   4       72.82       76.58      3.71 o 
  -6  10   4       25.24       18.78      2.27 o 
  -5  10   4       91.30       95.60      2.30 o 
  -4  10   4       43.49       41.51      3.80 o 
  -3  10   4        1.12       11.93      1.70 o 
  -2  10   4      408.97      422.48      8.76 o 
  -1  10   4      155.86      157.24      8.51 o 
   0  10   4       10.93       12.77      3.35 o 
   1  10   4       59.58       58.77      5.21 o 
  -6  11   4       58.94       52.29      2.09 o 
  -5  11   4      376.56      411.27      6.26 o 
  -4  11   4       62.86       51.05      5.55 o 
  -3  11   4       49.04       63.09      3.49 o 
  -2  11   4      357.33      353.62     15.03 o 
  -1  11   4       44.63       40.74      3.68 o 
   0  11   4        2.69       15.83      5.89 o 
  -4  12   4      166.51      176.27      6.25 o 
  -3  12   4       19.05       21.67      1.87 o 
   0 -13   5      486.37      495.15     11.31 o 
   1 -13   5      272.29      279.89      7.88 o 
   2 -13   5      409.08      385.47     10.12 o 
   3 -13   5       36.26       38.76      5.91 o 
  -2 -12   5        0.17        3.93      1.52 o 
  -1 -12   5      203.34      212.37     21.88 o 
   0 -12   5       41.13       39.83      3.79 o 
   1 -12   5       25.59       14.06      2.24 o 
   2 -12   5      248.96      260.22      5.80 o 
   3 -12   5       41.04       30.79      3.77 o 
   4 -12   5       31.71       18.78      3.15 o 
   5 -12   5        0.42        1.23      1.20 o 
  -3 -11   5       16.07       13.02      2.74 o 
  -2 -11   5      116.04      122.33      3.55 o 
  -1 -11   5      352.04      337.97     10.01 o 
   0 -11   5      251.53      237.15      8.51 o 
   1 -11   5       73.90       78.26      6.50 o 
   2 -11   5        0.01        1.54      1.15 o 
   3 -11   5        5.62        5.32      2.16 o 
   4 -11   5       11.22        6.00      0.96 o 
   5 -11   5      104.46       89.89      2.38 o 
   6 -11   5       12.75        8.46      2.84 o 
  -4 -10   5        4.08        2.99      1.98 o 
  -3 -10   5      336.72      325.61      9.57 o 
  -2 -10   5       14.39       11.14      2.30 o 
  -1 -10   5      387.24      376.55     13.17 o 
   0 -10   5      313.39      293.34      5.06 o 
   1 -10   5       43.39       32.25      2.44 o 
   2 -10   5        5.53       13.61     18.72 o 
   3 -10   5       15.70       16.51      2.50 o 
   4 -10   5       68.35       92.09      2.15 o 
   5 -10   5        6.15       13.60      1.71 o 
   6 -10   5        0.41        2.43      0.68 o 
  -5  -9   5       17.11       15.36      4.07 o 
  -4  -9   5       50.21       54.44      4.07 o 
  -3  -9   5        0.80        1.62      0.85 o 
  -2  -9   5       16.78       21.01      2.94 o 
  -1  -9   5        3.53        2.78      0.74 o 
   0  -9   5      316.31      342.31      4.75 o 
   1  -9   5      261.74      236.71      4.43 o 
   2  -9   5      197.52      203.05      9.12 o 
   3  -9   5      603.11      611.83     12.50 o 
   4  -9   5      150.82      152.86      2.25 o 
   5  -9   5      251.00      252.72      8.40 o 
   6  -9   5        4.54        2.50      1.16 o 
   7  -9   5        7.06        3.94      1.28 o 
  -6  -8   5      106.48      103.00     10.08 o 
  -5  -8   5      104.92      122.15      4.74 o 
  -4  -8   5      306.08      312.61      7.29 o 
  -3  -8   5        0.01        0.54      0.79 o 
  -2  -8   5     1087.74     1121.65     34.15 o 
  -1  -8   5      803.98      815.24      9.76 o 
   0  -8   5      147.52      141.18      4.17 o 
   1  -8   5      620.94      644.13      5.71 o 
   2  -8   5       51.58       60.87      5.47 o 
   4  -8   5      415.90      420.36     17.26 o 
   5  -8   5      807.83      797.18     10.05 o 
   6  -8   5      646.44      687.31     16.20 o 
   7  -8   5      650.15      711.27     13.61 o 
  -6  -7   5      100.54       96.17      6.73 o 
  -5  -7   5      298.55      287.33      5.07 o 
  -4  -7   5       51.84       52.26      5.31 o 
  -3  -7   5     1058.35      959.40     14.50 o 
  -2  -7   5      778.80      741.62      5.94 o 
  -1  -7   5      526.31      482.43      5.69 o 
   0  -7   5       60.06       55.20      1.91 o 
   1  -7   5       25.80       20.00      2.00 o 
   2  -7   5       69.10       71.92      3.79 o 
   3  -7   5      530.47      457.01      5.61 o 
   4  -7   5        2.71        2.99      0.49 o 
   5  -7   5      806.03      797.22     30.98 o 
   6  -7   5      420.53      432.31      7.87 o 
   7  -7   5        2.06        3.72      0.90 o 
  -7  -6   5        0.03       25.32      2.84 o 
  -6  -6   5      462.78      507.21     13.38 o 
  -5  -6   5      111.11      101.96      3.88 o 
  -4  -6   5      635.08      586.48      9.35 o 
  -3  -6   5       83.12      103.68      5.39 o 
  -2  -6   5        0.97        3.36      0.54 o 
  -1  -6   5      188.78      164.71      5.45 o 
   0  -6   5      120.27      136.44      5.96 o 
   1  -6   5     1099.25     1165.79     19.20 o 
   2  -6   5       71.85       67.12      1.42 o 
   3  -6   5      198.34      216.30      2.48 o 
   4  -6   5      166.39      158.65      3.13 o 
   5  -6   5     1037.86     1047.88     14.17 o 
   6  -6   5       32.82       28.69      2.55 o 
   7  -6   5      214.66      217.31      8.41 o 
  -7  -5   5      117.16      118.26      5.22 o 
  -6  -5   5       36.78       33.70      2.76 o 
  -5  -5   5      327.91      300.04      6.23 o 
  -4  -5   5       86.30       78.41      3.50 o 
  -3  -5   5        1.43        3.70      0.72 o 
  -2  -5   5       58.27       63.46      2.19 o 
  -1  -5   5      331.61      354.98      7.54 o 
   0  -5   5      180.61      313.73     35.54 o 
   1  -5   5      280.36      357.92      5.59 o 
   2  -5   5        0.36      165.05      3.38 o 
   3  -5   5     1592.13     1746.90     12.20 o 
   4  -5   5      144.64      127.97      2.48 o 
   5  -5   5       17.56       13.44      1.19 o 
   6  -5   5       32.92       63.52      4.95 o 
   7  -5   5        0.13        3.65      2.72 o 
  -8  -4   5       48.64       53.53      4.62 o 
  -7  -4   5       97.88       89.00      9.48 o 
  -6  -4   5      504.20      509.49     10.23 o 
  -5  -4   5       62.87       72.48      5.07 o 
  -4  -4   5      143.03      132.09      5.36 o 
  -3  -4   5      177.10      178.07      3.22 o 
  -2  -4   5      832.23      868.54      8.30 o 
  -1  -4   5      273.31      282.09      3.09 o 
   0  -4   5      181.89      212.35      3.43 o 
   1  -4   5     1227.51     1282.87      9.12 o 
   2  -4   5        0.77        5.06      0.50 o 
   3  -4   5      513.77      443.89      4.31 o 
   4  -4   5      140.47      130.97      2.61 o 
   5  -4   5       90.89       76.66      3.22 o 
   6  -4   5      483.22      478.58     11.02 o 
   7  -4   5       78.91       61.57      3.72 o 
  -8  -3   5        0.12        1.44      1.04 o 
  -7  -3   5      336.41      353.03     10.96 o 
  -6  -3   5       75.08       77.51      6.60 o 
  -5  -3   5      226.48      243.08      5.00 o 
  -4  -3   5      312.75      272.93      4.15 o 
  -3  -3   5       81.69      181.46      2.99 o 
  -2  -3   5      166.32      263.97      3.06 o 
  -1  -3   5     1519.48     1558.21     12.46 o 
   0  -3   5     1351.41     1462.45     11.99 o 
   2  -3   5     2907.71     2870.84     21.17 o 
   3  -3   5      647.23      605.91      4.56 o 
   4  -3   5     1128.70     1103.05     17.46 o 
   5  -3   5      161.19      147.48      4.18 o 
   6  -3   5       74.99       72.49      2.14 o 
   7  -3   5      171.20      164.82      4.92 o 
  -8  -2   5      167.68      165.97     11.88 o 
  -7  -2   5      929.55      948.56     16.57 o 
  -6  -2   5      123.33      118.34      6.01 o 
  -5  -2   5      191.43      177.78      5.29 o 
  -4  -2   5       53.29       39.97      2.83 o 
  -3  -2   5     1388.56     1504.84     11.24 o 
  -2  -2   5      225.32      232.09      2.82 o 
  -1  -2   5     1902.75     1884.41      9.70 o 
   0  -2   5      355.47      319.06      7.99 o 
   1  -2   5     5327.95     5401.69     83.71 o 
   2  -2   5      263.08      285.07      3.68 o 
   3  -2   5     1628.99     1709.56      9.40 o 
   4  -2   5     1185.05     1169.13     13.19 o 
   5  -2   5       54.75       94.27      2.87 o 
   6  -2   5      409.70      441.71      6.34 o 
   7  -2   5       42.54       44.44      3.82 o 
  -8  -1   5       63.64      154.61     14.24 o 
  -7  -1   5       78.19       78.56      7.56 o 
  -6  -1   5       71.08       60.73      5.47 o 
  -5  -1   5       72.10       72.23      3.50 o 
  -4  -1   5        0.16        2.04      0.71 o 
  -3  -1   5      422.67      447.11      5.35 o 
  -2  -1   5     1595.33     1603.39     11.27 o 
  -1  -1   5      149.24      129.57      1.82 o 
   0  -1   5     2069.02     1973.54     23.76 o 
   1  -1   5       42.69       64.31      1.18 o 
   2  -1   5     1075.36      990.23     12.50 o 
   3  -1   5      214.52      186.05      4.41 o 
   4  -1   5      349.38      310.93      3.83 o 
   5  -1   5       28.98       28.50      2.39 o 
   6  -1   5      466.24      462.57      9.95 o 
   7  -1   5      164.67      155.81      4.46 o 
  -9   0   5      280.72      284.80     10.37 o 
  -8   0   5        8.17        8.29      2.10 o 
  -7   0   5        1.37        3.26      1.78 o 
  -6   0   5       43.96       39.97      2.48 o 
  -5   0   5      324.73      320.86      3.90 o 
  -4   0   5       52.42       48.67      2.29 o 
  -3   0   5      424.57      359.25      4.45 o 
  -2   0   5     2738.52     2576.89     11.88 o 
  -1   0   5     2820.07     2571.47     33.37 o 
   0   0   5      291.33      327.62      3.45 o 
   1   0   5        1.50       40.70      2.03 o 
   2   0   5      207.22      576.25      6.18 o 
   3   0   5       79.29       76.27      2.26 o 
   4   0   5      142.34      149.82      2.99 o 
   5   0   5       62.61       56.53      3.10 o 
   6   0   5        2.41        2.67      1.22 o 
   7   0   5        0.20        1.08      0.52 o 
  -9   1   5        1.20        4.24      1.72 o 
  -8   1   5       44.66       47.67      4.56 o 
  -7   1   5       15.18       11.12      1.74 o 
  -6   1   5       24.28       22.61      2.09 o 
  -5   1   5       13.28       17.87      1.39 o 
  -4   1   5      102.32       81.47      1.87 o 
  -3   1   5       77.99       84.83      4.11 o 
  -2   1   5     6500.30     6192.56     67.02 o 
  -1   1   5     3682.67     3755.31     31.27 o 
   0   1   5     2281.43     2257.21     16.95 o 
   1   1   5      873.93      806.94      8.43 o 
   2   1   5      134.57      111.29      1.83 o 
   3   1   5      372.36      354.96      4.92 o 
   4   1   5        7.98        9.24      1.30 o 
   5   1   5       55.27       59.49      3.75 o 
   6   1   5       30.86       14.63      1.80 o 
  -9   2   5      279.49      312.97      8.17 o 
  -8   2   5       81.59      109.30      8.85 o 
  -7   2   5      705.96      700.16     10.73 o 
  -6   2   5     1309.44     1221.21     20.74 o 
  -5   2   5     1190.84     1280.39     10.18 o 
  -4   2   5      682.02      714.52      9.28 o 
  -3   2   5     1963.08     1984.09     14.05 o 
  -2   2   5     1000.51     1035.02      7.13 o 
  -1   2   5     1769.52     2693.04     18.42 o 
   0   2   5     1872.90     1982.28     28.08 o 
   1   2   5      806.93      920.71      7.73 o 
   2   2   5      494.65      462.19      4.81 o 
   3   2   5      635.02      554.61      6.47 o 
   4   2   5        0.92        1.02      0.61 o 
   5   2   5      390.39      366.03      4.71 o 
   6   2   5        2.53        1.21      0.36 o 
  -9   3   5       14.59        5.05      1.73 o 
  -8   3   5        1.45        1.20      0.64 o 
  -7   3   5      139.39      119.44      4.06 o 
  -6   3   5      145.81      139.31      5.61 o 
  -5   3   5      467.07      458.80      5.34 o 
  -4   3   5      315.54      301.84      2.95 o 
  -3   3   5      127.57      198.20      7.23 o 
  -2   3   5      481.22      851.51      6.85 o 
  -1   3   5      347.88      495.43      4.89 o 
   0   3   5       14.36       80.50      3.77 o 
   1   3   5        1.30       23.09      2.15 o 
   2   3   5      402.92      433.77      4.46 o 
   3   3   5       27.52       36.01      1.99 o 
   4   3   5        0.80       36.24      3.12 o 
   5   3   5      191.75      181.51      3.39 o 
   6   3   5       13.22        8.50      1.39 o 
  -9   4   5       78.80       55.32      6.93 o 
  -8   4   5        3.51        6.59      1.56 o 
  -7   4   5      261.60      250.99      5.23 o 
  -6   4   5      737.48      680.18     24.86 o 
  -5   4   5      479.48      430.38      5.17 o 
  -4   4   5      133.21      128.47      6.85 o 
  -3   4   5      764.07      738.00      7.71 o 
  -2   4   5     1083.95     1054.32     14.37 o 
  -1   4   5      363.52      355.30      9.46 o 
   0   4   5        1.91        6.02      0.70 o 
   1   4   5      351.54      355.15      7.15 o 
   2   4   5      997.91      949.67     15.77 o 
   3   4   5      112.36      103.24      3.36 o 
   4   4   5        3.18        5.01      1.04 o 
   5   4   5       49.22       26.27      2.92 o 
  -9   5   5        0.15        0.53      1.34 o 
  -8   5   5       12.63       11.17      2.43 o 
  -7   5   5        9.96       12.84      1.91 o 
  -6   5   5      686.88      693.41     10.28 o 
  -5   5   5      159.95      166.08      3.24 o 
  -4   5   5       59.90      121.65      3.23 o 
  -3   5   5      835.62     1001.50      8.28 o 
  -2   5   5      115.49      115.10      3.74 o 
  -1   5   5       22.71      101.36      5.98 o 
   0   5   5      950.27     1116.35     14.12 o 
   1   5   5        0.96       46.01      8.33 o 
   2   5   5        5.74        6.72      3.47 o 
   3   5   5       28.91       23.63      2.75 o 
   4   5   5       20.54       20.34      2.34 o 
   5   5   5      159.64      148.56      8.91 o 
  -8   6   5        1.66        3.08      1.09 o 
  -7   6   5       12.70       14.69      2.11 o 
  -6   6   5     1072.79     1086.99     18.20 o 
  -5   6   5       31.75       33.13      3.11 o 
  -4   6   5      592.89      532.67      5.37 o 
  -3   6   5      785.25      697.89      5.73 o 
  -2   6   5      446.86      389.05      6.94 o 
  -1   6   5      363.15      333.19      7.07 o 
   0   6   5        6.46        8.94      1.27 o 
   1   6   5      559.57      556.28      9.05 o 
   2   6   5        0.14        0.81      0.97 o 
   3   6   5       91.94      103.94     18.01 o 
   4   6   5      108.92       95.15      5.50 o 
  -8   7   5      125.31      126.11      5.14 o 
  -7   7   5      197.63      204.55      4.38 o 
  -6   7   5       20.25       16.32      2.27 o 
  -5   7   5      912.00      906.26     12.87 o 
  -4   7   5        8.58       13.63      1.25 o 
  -3   7   5      410.33      445.28     30.77 o 
  -2   7   5      371.85      355.75      7.25 o 
  -1   7   5        0.05        4.05      1.01 o 
   0   7   5      166.75      147.53      7.60 o 
   1   7   5        0.19        2.83      0.80 o 
   2   7   5       29.96       25.85      2.96 o 
   3   7   5      113.81      122.00      6.37 o 
  -8   8   5       57.89       54.68      3.22 o 
  -7   8   5      256.95      258.39      7.07 o 
  -6   8   5      159.29      149.94     16.07 o 
  -5   8   5       60.82      158.16      8.17 o 
  -4   8   5        1.07       74.15      4.77 o 
  -3   8   5        5.17      247.15      9.57 o 
  -2   8   5      106.85      113.65      5.60 o 
  -1   8   5      183.05      188.64      8.24 o 
   0   8   5      281.81      327.36      9.42 o 
   1   8   5       45.98       61.59      4.28 o 
   2   8   5       11.53       16.93      1.84 o 
   3   8   5        0.06        3.12      0.99 o 
  -7   9   5       13.07       21.41      2.88 o 
  -6   9   5       59.09       45.50      3.63 o 
  -5   9   5       94.99       85.79      5.93 o 
  -4   9   5       45.81       44.08      3.28 o 
  -3   9   5     1037.04      946.23     13.39 o 
  -2   9   5       16.82       20.42      2.94 o 
  -1   9   5      174.50      159.07     12.93 o 
   0   9   5        1.45        3.45      1.26 o 
   1   9   5       46.29       43.38      3.84 o 
   2   9   5      320.41      323.77     10.04 o 
  -6  10   5       13.47       14.49      2.02 o 
  -5  10   5     1193.70     1146.46     16.92 o 
  -4  10   5      113.61      114.97      7.72 o 
  -3  10   5      713.51      698.08     14.50 o 
  -2  10   5      485.34      477.27      9.47 o 
  -1  10   5      263.32      252.67      6.87 o 
   0  10   5        4.85        5.25      0.98 o 
   1  10   5      325.87      355.86     31.00 o 
  -5  11   5       30.37       34.41      3.48 o 
  -4  11   5       78.57       78.99      4.68 o 
  -3  11   5      105.00       97.36      7.56 o 
  -2  11   5       12.04       11.63      1.90 o 
  -1  11   5        0.00        2.66      1.95 o 
   0 -13   6      960.49     1031.66    135.29 o 
   1 -13   6       71.93       78.60      9.19 o 
   2 -13   6      111.70      157.52     10.08 o 
   3 -13   6       97.36       86.93     12.12 o 
  -2 -12   6      158.08      159.76     15.90 o 
  -1 -12   6      265.83      277.53      8.38 o 
   0 -12   6       57.70       45.33      3.85 o 
   1 -12   6        1.43        2.06      1.69 o 
   2 -12   6        1.25        2.81      1.19 o 
   3 -12   6        5.30        4.43      1.21 o 
   4 -12   6       39.66       31.28      4.44 o 
  -3 -11   6       75.39       71.44      6.26 o 
  -2 -11   6      363.36      390.23     10.35 o 
  -1 -11   6       12.13        8.31      2.14 o 
   0 -11   6      190.42      184.32      4.77 o 
   1 -11   6       46.79       33.68      2.33 o 
   2 -11   6       17.79       12.90      1.91 o 
   3 -11   6       52.50       41.46      4.68 o 
   4 -11   6      265.13      246.42      3.45 o 
   5 -11   6        3.69        3.82      1.54 o 
  -4 -10   6      185.51      196.63      7.66 o 
  -3 -10   6      557.08      536.41     16.60 o 
  -2 -10   6        9.38       11.38      3.29 o 
  -1 -10   6       43.44       56.73     25.81 o 
   0 -10   6       22.76       15.16      1.81 o 
   1 -10   6        9.23        7.62     12.58 o 
   2 -10   6      301.32      344.02     30.87 o 
   3 -10   6       15.61       17.06      1.88 o 
   4 -10   6       35.16       30.73      2.40 o 
   5 -10   6      180.07      330.66      3.85 o 
   6 -10   6       90.48      133.25     13.45 o 
  -5  -9   6       84.18       81.55      7.36 o 
  -4  -9   6       20.10       15.28      5.20 o 
  -3  -9   6      123.59      113.81     24.68 o 
  -2  -9   6       82.16       68.22     12.09 o 
  -1  -9   6       28.83       25.76      2.72 o 
   0  -9   6     1362.49     1358.95     18.32 o 
   1  -9   6      114.66      118.65      9.09 o 
   2  -9   6      454.11      441.09      6.24 o 
   3  -9   6       69.76       69.82      2.89 o 
   4  -9   6        8.09        6.31      0.69 o 
   5  -9   6      645.01      646.89     21.91 o 
   6  -9   6       84.97       92.02      3.49 o 
  -6  -8   6      126.17      116.04      6.12 o 
  -5  -8   6       80.13       80.62      5.06 o 
  -4  -8   6      658.96      654.00      6.73 o 
  -3  -8   6      168.65      159.38     12.06 o 
  -2  -8   6      360.79      387.88      9.84 o 
  -1  -8   6        4.21      220.28      8.17 o 
   0  -8   6      677.82      731.40     10.71 o 
   1  -8   6       32.39       42.94     10.77 o 
   2  -8   6     1038.84     1114.09     16.52 o 
   3  -8   6        0.45        3.83      1.61 o 
   4  -8   6      574.51      552.76      5.91 o 
   5  -8   6        0.01        1.15      0.66 o 
   6  -8   6      155.99      159.28      3.75 o 
  -6  -7   6      907.35      928.70     15.40 o 
  -5  -7   6      236.29      233.56      6.73 o 
  -4  -7   6      643.35      621.46     11.33 o 
  -3  -7   6      130.25      124.88      4.66 o 
  -2  -7   6      709.24      702.58      9.02 o 
  -1  -7   6       17.44       18.89      1.94 o 
   0  -7   6      275.51      260.25      5.55 o 
   1  -7   6      202.90      199.67      5.53 o 
   2  -7   6      786.26      694.03     12.07 o 
   3  -7   6      723.25      675.07      9.15 o 
   4  -7   6      280.83      274.60      4.01 o 
   5  -7   6      319.04      326.66      3.96 o 
   6  -7   6       25.61       69.36     20.89 o 
   7  -7   6       22.42       18.26      3.18 o 
  -7  -6   6      207.20      199.40      4.70 o 
  -6  -6   6        0.30        4.42      1.32 o 
  -5  -6   6      328.00      319.22      9.81 o 
  -4  -6   6       47.63       55.44      5.68 o 
  -3  -6   6        7.86        7.45      0.98 o 
  -2  -6   6      180.47      162.95      3.82 o 
  -1  -6   6       84.33       85.99      1.71 o 
   0  -6   6      457.10      433.82      5.37 o 
   1  -6   6     1257.76     1288.47     11.41 o 
   2  -6   6      300.26      247.08      3.79 o 
   3  -6   6      251.74      267.73      2.54 o 
   4  -6   6     1726.94     1735.23     45.16 o 
   5  -6   6       95.37       79.43      5.68 o 
   6  -6   6       24.99       21.89      4.28 o 
   7  -6   6       79.50       71.80     10.74 o 
  -7  -5   6      360.64      381.10      9.02 o 
  -6  -5   6       19.71       20.39      3.51 o 
  -5  -5   6      370.75      377.29      7.74 o 
  -4  -5   6        3.35        3.20      0.74 o 
  -3  -5   6        0.04        1.80      0.84 o 
  -2  -5   6      100.10      104.05      7.24 o 
   1  -5   6     1719.19     1664.92     12.79 o 
   2  -5   6        9.44       22.93      1.17 o 
   3  -5   6      145.66      167.95      2.73 o 
   4  -5   6     1587.14     1577.59     35.77 o 
   5  -5   6       83.47       87.14      5.70 o 
   6  -5   6      273.97      290.94     14.47 o 
   7  -5   6      149.20      153.38     18.90 o 
  -8  -4   6      147.44      169.30     14.53 o 
  -7  -4   6       13.77       16.13      5.39 o 
  -6  -4   6        5.00        8.09      1.25 o 
  -5  -4   6      302.80      295.24      7.41 o 
  -4  -4   6      663.97      672.93      6.42 o 
  -3  -4   6        0.48        1.48      0.68 o 
  -2  -4   6      312.16      338.37      4.22 o 
  -1  -4   6      117.69       97.41      3.42 o 
   0  -4   6      113.47       69.81      1.18 o 
   1  -4   6     1424.21     1496.95     11.10 o 
   2  -4   6      126.41       89.58      1.97 o 
   3  -4   6      179.51      158.94      5.39 o 
   4  -4   6      517.52      540.26      8.51 o 
   5  -4   6       27.78       18.20      2.84 o 
   6  -4   6      233.01      215.51      5.63 o 
   7  -4   6        7.28        8.49      2.07 o 
  -8  -3   6        1.31        1.94      0.76 o 
  -7  -3   6        0.60        1.47      0.84 o 
  -6  -3   6        0.87        4.04      1.69 o 
  -5  -3   6        0.12       10.58      1.16 o 
  -4  -3   6       29.00       36.72      2.15 o 
  -3  -3   6      141.67      262.09      4.83 o 
  -2  -3   6       10.64       26.14      1.91 o 
  -1  -3   6     1268.43     1306.66     10.72 o 
   1  -3   6      719.74      663.06      7.86 o 
   2  -3   6      345.19      304.01      3.68 o 
   3  -3   6       57.30       56.23      1.86 o 
   4  -3   6      308.50      286.53     13.87 o 
   5  -3   6       70.04       73.00      2.39 o 
   6  -3   6        0.21        0.92      0.42 o 
   7  -3   6       33.63       26.71      4.33 o 
  -8  -2   6      118.62      120.51      9.14 o 
  -7  -2   6       70.20       64.36      3.41 o 
  -6  -2   6      516.25      470.45     23.10 o 
  -5  -2   6        3.28        3.85      0.71 o 
  -4  -2   6      123.54      106.85      3.41 o 
  -3  -2   6      181.99      198.98      2.98 o 
  -2  -2   6     2110.54     2069.40     23.75 o 
  -1  -2   6       61.69       63.82      2.39 o 
   0  -2   6     4562.78     4517.80     57.02 o 
   1  -2   6     1271.66     1252.08      9.58 o 
   2  -2   6      784.93      852.36      8.01 o 
   3  -2   6       89.37       96.00      4.89 o 
   4  -2   6      191.19      183.00      3.75 o 
   5  -2   6      189.81      236.77      3.87 o 
   6  -2   6        3.82        8.63      1.58 o 
   7  -2   6       46.64       43.73      5.51 o 
  -8  -1   6       47.32       54.39      4.80 o 
  -7  -1   6       18.93       25.93      3.07 o 
  -6  -1   6      832.57      802.87     60.55 o 
  -5  -1   6        7.58        3.97      1.98 o 
  -4  -1   6      240.98      227.91      3.90 o 
  -3  -1   6      103.66       80.25      3.18 o 
  -2  -1   6        0.32        4.95      0.69 o 
  -1  -1   6     3089.61     3007.79     31.23 o 
   0  -1   6      645.82      677.27      9.56 o 
   1  -1   6      979.35      994.46     11.45 o 
   2  -1   6       90.66       98.03      2.68 o 
   3  -1   6      568.62      521.47      6.60 o 
   4  -1   6      476.22      418.25      6.38 o 
   5  -1   6      487.93      458.78      9.03 o 
   6  -1   6       25.57       19.68      2.18 o 
  -9   0   6       82.77       83.82      6.72 o 
  -8   0   6       52.60       45.40      4.89 o 
  -7   0   6       56.27       63.91      5.17 o 
  -6   0   6     1269.41     1340.27     81.54 o 
  -5   0   6       13.30        8.23      1.10 o 
  -4   0   6       40.46       50.23      4.56 o 
  -3   0   6       71.47      304.22      4.07 o 
  -2   0   6      143.61      471.83      4.25 o 
  -1   0   6      253.51      228.07      2.81 o 
   0   0   6      733.83      874.21      8.43 o 
   1   0   6       89.52      146.05      2.46 o 
   2   0   6     1041.21     1051.52      7.37 o 
   3   0   6        0.00       25.58      2.23 o 
   4   0   6      352.72      341.10      6.98 o 
   5   0   6      159.42      151.84      5.02 o 
   6   0   6        0.60        0.39      1.21 o 
  -9   1   6       44.84       40.70      5.75 o 
  -8   1   6       41.05       58.27      5.60 o 
  -7   1   6      177.40      192.86     16.99 o 
  -6   1   6      108.42       94.33      4.31 o 
  -5   1   6      793.67      773.02      6.25 o 
  -4   1   6     1494.80     1510.50      9.27 o 
  -3   1   6     1066.76     1001.21     12.34 o 
  -2   1   6     2800.90     2772.83     17.07 o 
  -1   1   6        1.00        4.93      1.73 o 
   0   1   6       32.25       41.89      1.95 o 
   1   1   6       14.97        6.89      0.77 o 
   2   1   6       61.82       64.30      1.49 o 
   3   1   6      319.53      290.24      3.76 o 
   4   1   6        4.44        8.04      0.97 o 
   5   1   6       25.23       24.34      2.82 o 
   6   1   6      150.85      152.41      5.35 o 
  -9   2   6        3.26        3.58      1.60 o 
  -8   2   6        8.05       12.12      3.09 o 
  -7   2   6        0.41       24.93      2.10 o 
  -6   2   6      268.48      283.49      5.24 o 
  -5   2   6        8.81       26.42      1.71 o 
  -4   2   6     1877.45     1919.18     22.63 o 
  -3   2   6      231.74      181.43      3.23 o 
  -2   2   6       80.62       75.20      1.94 o 
  -1   2   6      246.52      392.76      4.89 o 
   0   2   6      426.75      372.32      3.96 o 
   1   2   6      225.04      203.62      2.39 o 
   2   2   6       67.74       56.34      3.18 o 
   3   2   6      119.83      113.11      3.91 o 
   4   2   6      134.51      121.50      3.64 o 
   5   2   6      370.54      370.90      5.02 o 
   6   2   6       36.87       34.08      4.34 o 
  -9   3   6       22.31       15.27      2.25 o 
  -8   3   6       12.67       11.83      2.37 o 
  -7   3   6       31.09       22.29      3.13 o 
  -6   3   6       10.69       12.05      1.91 o 
  -5   3   6       12.32       11.53      0.94 o 
  -4   3   6      869.78      771.70      8.46 o 
  -3   3   6       34.81       37.29      5.18 o 
  -2   3   6        0.15       55.49      6.14 o 
  -1   3   6     1337.60     1234.16     13.21 o 
   0   3   6      187.44      221.86      2.65 o 
   1   3   6     1006.82     1027.12      9.50 o 
   2   3   6      315.44      308.46      4.21 o 
   3   3   6        8.56       12.35      1.62 o 
   4   3   6       24.57       26.41      3.16 o 
   5   3   6      417.13      433.03      9.29 o 
  -9   4   6      186.29      183.93     22.03 o 
  -8   4   6        0.20        1.43      1.17 o 
  -7   4   6       48.09       53.15      4.49 o 
  -6   4   6        8.23        6.65      1.00 o 
  -5   4   6      195.41      166.80      4.74 o 
  -4   4   6     1776.91     1770.25     16.98 o 
  -3   4   6       78.81       88.15      2.09 o 
  -2   4   6      647.18      656.75      5.34 o 
  -1   4   6      165.93      167.96      3.37 o 
   0   4   6      548.79      545.29      5.12 o 
   1   4   6      123.74      100.44      2.82 o 
   2   4   6      407.98      390.86      6.73 o 
   3   4   6       59.36       71.36      8.47 o 
   4   4   6      161.34      160.49      5.64 o 
   5   4   6       12.23       14.91      1.95 o 
  -8   5   6       21.84       15.18      2.62 o 
  -7   5   6       43.46       37.94      4.39 o 
  -6   5   6      863.26      834.29     14.00 o 
  -5   5   6      438.61      399.76     16.72 o 
  -4   5   6      189.49      175.48      3.15 o 
  -3   5   6      404.37      420.71      5.08 o 
  -2   5   6        0.02       26.35      2.47 o 
  -1   5   6      628.44      598.81      6.25 o 
   0   5   6      138.57      121.18      4.58 o 
   1   5   6        0.76       18.97     20.11 o 
   2   5   6       11.36       20.16      2.03 o 
   3   5   6      101.65      114.98      9.38 o 
   4   5   6        5.01        3.11      1.15 o 
  -8   6   6       10.87       12.51      2.06 o 
  -7   6   6      433.47      443.87      9.58 o 
  -6   6   6       15.66       13.36      2.17 o 
  -5   6   6      418.90      410.45      7.88 o 
  -4   6   6      482.97      409.19     12.25 o 
  -3   6   6       41.64       53.34      5.27 o 
  -2   6   6      865.13      847.41     11.44 o 
  -1   6   6      254.08      225.67      4.58 o 
   0   6   6        9.20        7.45      2.45 o 
   1   6   6       55.79       67.23      4.02 o 
   2   6   6      360.24      329.39      5.97 o 
   3   6   6      106.86      100.38     10.46 o 
   4   6   6      340.77      363.81      7.72 o 
  -8   7   6      658.57      675.36     10.69 o 
  -7   7   6      350.17      355.34      4.46 o 
  -6   7   6      720.71      695.97      8.86 o 
  -5   7   6      936.03     1030.88     12.85 o 
  -4   7   6        4.54       36.15     14.78 o 
  -3   7   6      293.77      288.71     10.46 o 
  -2   7   6      213.54      208.20     11.93 o 
  -1   7   6       16.07       11.18      1.78 o 
   0   7   6      652.11      605.36     11.78 o 
   1   7   6      174.81      165.20     11.71 o 
   2   7   6       34.55       24.45      2.56 o 
   3   7   6      260.20      228.07      6.30 o 
  -7   8   6       74.50       70.18      7.72 o 
  -6   8   6       10.61        8.35      1.75 o 
  -5   8   6      110.55      110.10      3.63 o 
  -4   8   6        4.80       48.41      6.31 o 
  -3   8   6       38.08       78.91      5.62 o 
  -2   8   6      620.03      583.46     10.82 o 
  -1   8   6        4.18       28.39      3.62 o 
   0   8   6       97.52      124.01      7.43 o 
   1   8   6        0.75       22.22      4.44 o 
   2   8   6       88.97       85.15      8.02 o 
  -7   9   6       41.17       42.25      4.32 o 
  -6   9   6       27.92       16.32      5.06 o 
  -5   9   6        0.04        2.00      1.51 o 
  -4   9   6      233.83      228.36      5.23 o 
  -3   9   6      394.93      341.07     13.24 o 
  -2   9   6        1.35        3.79      1.29 o 
  -1   9   6      413.54      385.90     26.36 o 
   0   9   6       58.56       50.17      4.87 o 
   1   9   6      109.43       96.13      9.80 o 
  -6  10   6      214.94      220.62      3.91 o 
  -5  10   6       11.97       34.88      3.24 o 
  -4  10   6       41.35       56.09      5.35 o 
  -3  10   6        2.29       17.56      4.86 o 
  -2  10   6       23.24       35.39      6.51 o 
  -1  10   6        0.86       10.26      1.95 o 
   0  10   6       76.69       62.06      5.76 o 
  -4  11   6        9.34        5.69      1.16 o 
  -3  11   6        2.19        3.65      0.85 o 
   0 -13   7       60.23       64.77     13.52 o 
   1 -13   7      159.74      183.26     15.19 o 
   2 -13   7       41.03       56.85      7.11 o 
  -2 -12   7       62.48       59.93     13.18 o 
  -1 -12   7        0.98        2.04      0.94 o 
   0 -12   7       38.67       31.51      7.34 o 
   1 -12   7        4.95       11.81      2.65 o 
   2 -12   7        2.07        2.44      0.98 o 
   3 -12   7        0.11       -0.45      0.84 o 
   4 -12   7        1.76        3.74      1.14 o 
  -3 -11   7       71.95       63.77     11.87 o 
  -2 -11   7       66.72       69.65      5.95 o 
  -1 -11   7        2.02        3.16      3.08 o 
   0 -11   7       32.50       36.26     11.11 o 
   1 -11   7        0.90        2.49      0.97 o 
   2 -11   7       11.15        5.63      1.31 o 
   3 -11   7      178.07      160.96      2.86 o 
   4 -11   7       19.27        8.89      2.13 o 
  -4 -10   7      155.20      134.43     20.50 o 
  -3 -10   7       20.57       17.05      1.80 o 
  -2 -10   7        5.85        6.66      1.99 o 
  -1 -10   7       65.28       58.34      3.17 o 
   0 -10   7       20.04       15.27      2.42 o 
   1 -10   7       51.43       94.66     33.00 o 
   2 -10   7        0.07        6.26      7.11 o 
   3 -10   7       84.29       70.63      2.50 o 
   4 -10   7       30.95       31.72      2.46 o 
   5 -10   7      122.12      118.09      9.13 o 
  -5  -9   7       13.75       11.66      2.80 o 
  -4  -9   7      174.19      150.73      3.17 o 
  -3  -9   7      305.44      283.27      6.90 o 
  -2  -9   7       32.48       25.69      4.16 o 
  -1  -9   7      419.50      417.21      7.01 o 
   0  -9   7       57.07       52.69      8.01 o 
   1  -9   7       30.85       33.24      4.85 o 
   2  -9   7      395.54      353.75      7.00 o 
   3  -9   7        6.20        6.24      0.64 o 
   4  -9   7      801.19      782.55      9.09 o 
   5  -9   7      703.75      758.52      9.42 o 
   6  -9   7       52.18       40.28      7.22 o 
  -6  -8   7       12.46       11.36      2.76 o 
  -5  -8   7      440.30      420.69      5.45 o 
  -4  -8   7        0.05        2.02      1.35 o 
  -3  -8   7      317.83      339.91     12.24 o 
  -2  -8   7      202.05      253.01      9.81 o 
  -1  -8   7      352.72      357.19      8.96 o 
   0  -8   7        8.53      102.25      8.73 o 
   1  -8   7      446.24      421.54     10.91 o 
   2  -8   7        0.97       11.42      7.03 o 
   3  -8   7     1641.79     1628.75     28.13 o 
   4  -8   7      294.37      291.35      3.54 o 
   5  -8   7        3.44        3.83      1.01 o 
   6  -8   7      332.55      344.71      7.68 o 
  -6  -7   7       20.72       23.11      2.80 o 
  -5  -7   7       50.09       55.29      5.46 o 
  -4  -7   7        2.87        0.75      0.61 o 
  -3  -7   7      198.59      195.21      8.10 o 
  -2  -7   7       72.27       76.45      2.95 o 
  -1  -7   7       49.55       46.47      4.58 o 
   0  -7   7      253.16      238.03      4.58 o 
   1  -7   7       53.97       43.86      2.61 o 
   2  -7   7       47.94       35.32      2.62 o 
   3  -7   7       55.60       57.17      8.06 o 
   4  -7   7       97.15      106.64      2.66 o 
   5  -7   7      225.48      229.51      7.62 o 
   6  -7   7      194.53      196.13      7.25 o 
  -7  -6   7      189.46      224.58     10.84 o 
  -6  -6   7      132.85      129.80      9.49 o 
  -5  -6   7       93.39      100.95      7.02 o 
  -4  -6   7       10.79       13.11      1.75 o 
  -3  -6   7       18.45       25.73      1.89 o 
  -2  -6   7      552.52      543.50      3.78 o 
  -1  -6   7      474.53      495.68      6.96 o 
   0  -6   7       20.00       15.07      1.55 o 
   1  -6   7      697.75      658.24      6.87 o 
   2  -6   7      367.52      368.12      4.06 o 
   3  -6   7       39.35       29.15      2.38 o 
   4  -6   7      125.24      137.34      4.00 o 
   5  -6   7        4.02        3.24      1.06 o 
   6  -6   7       92.89       90.11     14.52 o 
  -7  -5   7        0.36        2.88      1.11 o 
  -6  -5   7      241.46      256.31     19.78 o 
  -5  -5   7        0.05        0.49      0.57 o 
  -4  -5   7        0.02        5.97      2.76 o 
  -2  -5   7       37.00       49.15      2.77 o 
  -1  -5   7      125.51      155.05      4.58 o 
   0  -5   7     1379.42     1393.82     28.69 o 
   1  -5   7      638.85      591.79      5.83 o 
   2  -5   7      138.77      136.94      2.83 o 
   3  -5   7      574.80      551.14      6.72 o 
   4  -5   7      313.01      367.44      7.92 o 
   5  -5   7      154.47      146.75      5.09 o 
   6  -5   7      234.14      243.35     11.33 o 
  -7  -4   7       32.49       22.73      5.55 o 
  -6  -4   7      211.91      207.17     12.20 o 
  -5  -4   7       48.16       45.77      4.09 o 
  -4  -4   7      160.31      162.86      4.90 o 
  -3  -4   7        0.09        4.32      0.92 o 
  -2  -4   7       85.18       99.18      3.03 o 
  -1  -4   7       24.26       13.28      1.38 o 
   0  -4   7     1093.16     1057.17      5.85 o 
   1  -4   7      128.65      193.52      3.71 o 
   2  -4   7      566.05      495.04      8.69 o 
   3  -4   7      582.02      599.58      9.70 o 
   4  -4   7        8.96       11.25      1.34 o 
   5  -4   7      659.95      661.38     18.22 o 
   6  -4   7       13.31       13.85      1.59 o 
  -8  -3   7      117.39      103.70      6.81 o 
  -7  -3   7        0.24        2.56      0.94 o 
  -6  -3   7      753.48      771.88     13.75 o 
  -5  -3   7      266.23      256.98      5.44 o 
  -4  -3   7      278.84      315.46      6.08 o 
  -3  -3   7       23.06       30.73      1.99 o 
  -2  -3   7     1337.86     1453.32     13.43 o 
  -1  -3   7     1721.24     1881.45     14.23 o 
   0  -3   7      347.33      366.71      3.35 o 
   1  -3   7       29.31      193.84      2.86 o 
   2  -3   7      839.69      855.66     26.18 o 
   3  -3   7        1.63        2.63      0.55 o 
   4  -3   7        6.60        5.50      1.31 o 
   5  -3   7       79.70       74.57      4.98 o 
   6  -3   7       57.20       43.60      5.92 o 
  -8  -2   7       52.12       55.07      5.10 o 
  -7  -2   7        1.56        2.70      1.08 o 
  -6  -2   7       52.14       54.48      2.39 o 
  -5  -2   7      430.59      434.10      6.87 o 
  -4  -2   7      136.85      159.88      5.36 o 
  -3  -2   7      653.44      583.71      5.46 o 
  -2  -2   7     2835.56     2849.07     21.29 o 
  -1  -2   7      202.65      201.80      6.35 o 
   0  -2   7      236.10      210.19     12.79 o 
   1  -2   7        1.37       19.86      2.96 o 
   2  -2   7      189.72      181.32      7.57 o 
   3  -2   7      588.03      574.84      7.10 o 
   4  -2   7       31.08       24.40      3.41 o 
   5  -2   7       75.97       79.45      2.30 o 
   6  -2   7        2.21        8.15      1.06 o 
  -8  -1   7        0.78        3.40      1.79 o 
  -7  -1   7       55.54       66.50      7.34 o 
  -6  -1   7        3.67        9.67      4.93 o 
  -5  -1   7      453.48      412.10      8.86 o 
  -4  -1   7       54.13       59.27      2.51 o 
  -3  -1   7     1765.17     1636.04     20.90 o 
  -2  -1   7      725.78      719.30      6.26 o 
  -1  -1   7      120.60       97.81      5.24 o 
   0  -1   7     1150.99     1168.54      9.27 o 
   1  -1   7      595.32      595.13      5.05 o 
   2  -1   7      723.67      703.35      5.53 o 
   3  -1   7        4.74        4.74      0.86 o 
   4  -1   7      128.96      125.82      2.99 o 
   5  -1   7       96.62       94.96      3.32 o 
   6  -1   7      297.07      284.73      7.63 o 
  -8   0   7      104.33      104.13      5.96 o 
  -7   0   7       50.66       54.17      5.44 o 
  -6   0   7       41.18       38.23      3.59 o 
  -5   0   7      165.20      225.29      3.82 o 
  -4   0   7     1623.68     1592.74     15.66 o 
  -3   0   7       84.66      107.47      3.76 o 
  -2   0   7     2749.39     2803.51     31.49 o 
  -1   0   7      178.09      170.65      4.55 o 
   0   0   7      303.23      320.10      3.97 o 
   1   0   7      780.23      850.43     10.87 o 
   2   0   7      246.91      336.19      4.72 o 
   3   0   7       18.55       21.70      2.19 o 
   4   0   7      460.22      436.45      9.11 o 
   5   0   7       25.16       31.35      4.39 o 
   6   0   7      122.94      149.12     12.65 o 
  -9   1   7        2.75        3.77      1.36 o 
  -8   1   7       11.10       11.57      1.59 o 
  -7   1   7        5.54        8.48      1.10 o 
  -6   1   7      205.92      196.44      7.78 o 
  -5   1   7      459.11      441.72      6.71 o 
  -4   1   7      206.32      198.52      3.18 o 
  -3   1   7      137.11      133.00      6.01 o 
  -2   1   7      323.20      315.35      3.63 o 
  -1   1   7      111.26       87.41      2.80 o 
   0   1   7     1811.90     1752.78     11.04 o 
   1   1   7      158.11      140.25      3.11 o 
   2   1   7        0.12        1.16      0.53 o 
   3   1   7        7.04        6.51      1.48 o 
   4   1   7      113.23      102.98      3.43 o 
   5   1   7      133.31      118.42      3.68 o 
  -9   2   7       16.76       14.15      1.77 o 
  -8   2   7        4.63       36.27      4.28 o 
  -7   2   7      190.96      199.26      6.52 o 
  -6   2   7     2263.07     2179.95     34.99 o 
  -5   2   7       89.32       89.12      4.08 o 
  -4   2   7      383.53      753.11      7.16 o 
  -3   2   7      572.15      712.69      5.09 o 
  -2   2   7      251.26      358.81      3.73 o 
  -1   2   7      118.28      113.36      2.57 o 
   0   2   7       19.15       18.95      1.64 o 
   1   2   7        6.18        3.86      0.57 o 
   2   2   7      385.13      369.54      6.97 o 
   3   2   7       48.43       44.66      3.25 o 
   4   2   7       50.59       45.36      2.95 o 
   5   2   7       66.16       49.23      5.05 o 
  -9   3   7        0.00        2.22      1.18 o 
  -8   3   7      296.17      276.28      3.73 o 
  -7   3   7      190.83      169.21      3.78 o 
  -6   3   7       15.25       17.28      1.99 o 
  -5   3   7      545.62      450.07     13.85 o 
  -4   3   7        2.20        2.67      3.88 o 
  -3   3   7      102.88       92.83      3.12 o 
  -2   3   7      634.93      716.99      6.78 o 
  -1   3   7      424.94      430.03      5.00 o 
   0   3   7       75.45       98.39      2.10 o 
   1   3   7       19.62       45.57      4.56 o 
   2   3   7        5.75      144.64      5.20 o 
   3   3   7      104.67       84.58      3.71 o 
   4   3   7      284.70      293.34      4.23 o 
   5   3   7       31.18       44.82      3.12 o 
  -8   4   7      476.65      480.11     12.62 o 
  -7   4   7      239.89      226.85      9.26 o 
  -6   4   7      228.12      186.24     10.56 o 
  -5   4   7      706.65      661.49     10.11 o 
  -4   4   7      369.79      351.49      4.08 o 
  -3   4   7     1081.50     1121.04      6.47 o 
  -2   4   7      231.76      216.59      5.48 o 
  -1   4   7       90.38       93.92      4.70 o 
   0   4   7        1.41        2.46      0.83 o 
   1   4   7      141.75      152.50      5.66 o 
   2   4   7      326.19      290.13      5.75 o 
   3   4   7      190.43      195.45      5.71 o 
   4   4   7      128.31      128.14      7.69 o 
  -8   5   7       12.50       11.72      1.22 o 
  -7   5   7      221.16      260.64      7.34 o 
  -6   5   7       10.55       51.26      5.82 o 
  -5   5   7        1.96        3.50      0.84 o 
  -4   5   7       76.06      298.61      7.31 o 
  -3   5   7      161.36      219.87      3.05 o 
  -2   5   7      430.76      444.55      6.03 o 
  -1   5   7      271.85      290.32      7.58 o 
   0   5   7       15.37       20.20      2.85 o 
   1   5   7        2.37       13.09      6.78 o 
   2   5   7      225.02      255.53      4.89 o 
   3   5   7       96.96      102.98      8.58 o 
   4   5   7        2.58        5.32      1.24 o 
  -8   6   7       86.01      105.83      5.03 o 
  -7   6   7       67.69       72.83      9.05 o 
  -6   6   7      107.99       80.08      6.77 o 
  -5   6   7       19.60       22.03      2.45 o 
  -4   6   7      361.73      310.15      9.68 o 
  -3   6   7       81.46       66.56      4.57 o 
  -2   6   7      117.96       95.60     10.38 o 
  -1   6   7      178.09      154.67      7.22 o 
   0   6   7       14.41       14.20      2.25 o 
   1   6   7       19.10       17.89      3.08 o 
   2   6   7      219.29      228.53     13.37 o 
   3   6   7       71.79      103.55      4.88 o 
  -8   7   7      150.54      152.80     21.84 o 
  -7   7   7       19.01       19.19      3.03 o 
  -6   7   7       95.90      117.58     17.64 o 
  -5   7   7      131.27      142.00      4.25 o 
  -4   7   7        0.54        1.50      1.00 o 
  -3   7   7      107.72      100.94      6.55 o 
  -2   7   7       21.63       26.02      4.87 o 
  -1   7   7      118.00      126.36      5.53 o 
   0   7   7       13.35       14.71      3.48 o 
   1   7   7       75.40       76.95      6.37 o 
   2   7   7        0.69        2.71      0.75 o 
  -7   8   7       13.51       12.75      2.63 o 
  -6   8   7      302.10      319.75     16.53 o 
  -5   8   7       58.85       65.94      6.65 o 
  -4   8   7       32.75      142.53     14.46 o 
  -3   8   7        3.89       11.87      1.73 o 
  -2   8   7      108.56      144.46      6.89 o 
  -1   8   7      346.00      327.17     14.26 o 
   0   8   7       86.71       99.34      6.12 o 
   1   8   7      175.64      274.74      7.50 o 
  -6   9   7      162.10      151.06      7.28 o 
  -5   9   7       57.92       47.03      2.86 o 
  -4   9   7       13.92       14.12      1.62 o 
  -3   9   7        2.25        3.01      0.79 o 
  -2   9   7      374.86      388.51      6.15 o 
  -1   9   7      118.28      118.19      7.89 o 
   0   9   7        6.68        6.74      1.33 o 
  -5  10   7       37.25       32.24      3.32 o 
  -4  10   7       35.38       35.61      2.66 o 
  -3  10   7        3.88        3.45      0.71 o 
  -2  10   7      485.47      457.80     17.29 o 
  -1 -12   8        1.63        2.55      1.61 o 
   0 -12   8       15.61       13.37      3.42 o 
   1 -12   8        7.05        5.42      1.35 o 
   2 -12   8       43.27       35.66      6.12 o 
   3 -12   8        3.92        2.34      0.77 o 
  -3 -11   8       32.81       19.06      4.85 o 
  -2 -11   8       13.62       29.04      8.44 o 
  -1 -11   8        0.41       25.56      7.10 o 
   0 -11   8       68.97       97.05      5.30 o 
   1 -11   8      174.71      181.39      4.82 o 
   2 -11   8      128.78      114.06      6.63 o 
   3 -11   8      129.81      132.15     14.01 o 
  -4 -10   8       12.25       12.43      2.96 o 
  -3 -10   8        1.26        2.85      1.21 o 
  -2 -10   8       32.50       18.76      5.29 o 
  -1 -10   8        0.02        3.90      2.09 o 
   0 -10   8        0.12        2.08      0.88 o 
   1 -10   8        8.38        8.71      2.06 o 
   2 -10   8      144.14      185.76      6.01 o 
  -5  -9   8        0.15        3.65      2.12 o 
  -4  -9   8        1.12        2.83      1.03 o 
  -3  -9   8       35.92       26.36      5.91 o 
  -2  -9   8       32.97       31.64      7.98 o 
  -1  -9   8        5.75        6.93      1.04 o 
   0  -9   8       39.42       31.55      4.42 o 
   1  -9   8      493.87      473.48     24.68 o 
   2  -9   8       54.62       45.30      3.76 o 
   3  -9   8        1.16        1.50      0.55 o 
   5  -9   8        0.47        0.54      0.42 o 
  -5  -8   8      682.54      649.83     24.66 o 
  -4  -8   8        0.73       10.59      3.07 o 
  -3  -8   8      299.20      318.50      7.07 o 
  -2  -8   8        1.05        1.17      0.47 o 
  -1  -8   8      103.68       88.09      6.62 o 
   0  -8   8      893.43      928.55     27.36 o 
   1  -8   8     2037.61     2065.99     32.82 o 
   2  -8   8      126.56      132.67      3.75 o 
   3  -8   8      391.26      355.33      4.09 o 
   4  -8   8      812.77      853.93     18.73 o 
   5  -8   8        5.97        4.92      1.49 o 
  -6  -7   8       19.52       14.30      2.16 o 
  -5  -7   8        0.06        1.42      0.65 o 
  -4  -7   8        2.16        3.90      0.88 o 
  -3  -7   8       50.14       38.24      3.01 o 
  -2  -7   8        3.51        4.31      0.73 o 
  -1  -7   8      323.28      293.14      6.66 o 
   0  -7   8      115.20      102.75      3.47 o 
   1  -7   8      120.00      147.31     10.98 o 
   2  -7   8      411.26      380.92      5.50 o 
   3  -7   8      219.54      210.82      4.84 o 
   4  -7   8       10.26        6.08      1.20 o 
   5  -7   8      263.78      281.45      4.45 o 
   6  -7   8       28.54       20.10      4.50 o 
  -7  -6   8       37.64       37.12      4.38 o 
  -6  -6   8       64.99       66.74      3.90 o 
  -5  -6   8       37.85       49.12      8.24 o 
  -4  -6   8        0.66        7.26      3.50 o 
  -3  -6   8      304.89      335.72     21.83 o 
  -2  -6   8       82.61       66.84      9.47 o 
  -1  -6   8     1309.85     1330.24     10.04 o 
   0  -6   8       31.00       35.76      3.77 o 
   1  -6   8      255.76      233.05      3.48 o 
   2  -6   8       74.79       53.93      2.23 o 
   3  -6   8      132.40      122.88      3.83 o 
   4  -6   8      226.45      190.49      4.12 o 
   5  -6   8      207.34      213.97     19.33 o 
   6  -6   8        1.01        1.19      1.00 o 
  -7  -5   8       87.23       79.25     12.01 o 
  -6  -5   8      185.26      181.46     15.92 o 
  -5  -5   8      261.82      264.35      8.79 o 
  -4  -5   8        1.52        2.65      1.31 o 
  -3  -5   8     1168.97     1133.99     15.53 o 
  -2  -5   8     1890.64     1874.92     11.20 o 
  -1  -5   8      861.30      838.76     11.97 o 
   0  -5   8     1222.36     1252.66     44.61 o 
   1  -5   8       46.80      114.31      1.79 o 
   2  -5   8      127.63      181.66      5.10 o 
   3  -5   8        0.15       23.61      2.86 o 
   4  -5   8       38.01       32.43      7.30 o 
   5  -5   8        6.97       19.82      3.50 o 
   6  -5   8      288.79      288.02      9.82 o 
  -7  -4   8        0.03        2.55      1.26 o 
  -6  -4   8      397.62      422.26      8.02 o 
  -5  -4   8        0.64       -0.06      0.96 o 
  -4  -4   8      287.46      270.33      3.60 o 
  -3  -4   8       16.62        8.54      0.97 o 
  -2  -4   8        1.43        3.08      0.80 o 
  -1  -4   8      673.13      628.59      5.85 o 
   0  -4   8      106.88      100.60      1.25 o 
   1  -4   8       20.34       22.66      1.07 o 
   2  -4   8      256.60      245.27      6.01 o 
   3  -4   8        8.65        9.08      1.27 o 
   4  -4   8       89.31       80.68      5.08 o 
   5  -4   8        3.66        3.44      1.07 o 
   6  -4   8       17.29       14.00      2.32 o 
  -8  -3   8      102.64      106.27     10.89 o 
  -7  -3   8        0.00        2.25      1.13 o 
  -6  -3   8        1.99       15.75      1.68 o 
  -5  -3   8        0.80       70.27      4.63 o 
  -4  -3   8     2449.76     2469.75     31.79 o 
  -3  -3   8        4.75       11.28      1.10 o 
  -2  -3   8      663.37      708.11      6.71 o 
  -1  -3   8       91.66       81.88      2.19 o 
   0  -3   8       37.44       54.74      4.55 o 
   1  -3   8       49.78       93.07      2.53 o 
   2  -3   8       59.72       84.85      9.33 o 
   3  -3   8       81.03       63.54      5.37 o 
   4  -3   8       12.28       13.07      1.86 o 
   5  -3   8        2.78        0.86      1.18 o 
   6  -3   8        2.60        5.88      1.45 o 
  -8  -2   8        5.92        9.27      1.51 o 
  -7  -2   8      130.20      131.14      8.31 o 
  -6  -2   8      519.97      490.91      8.15 o 
  -5  -2   8      517.26      473.98     12.17 o 
  -4  -2   8        0.14        2.47      0.69 o 
  -3  -2   8      322.94      266.37      4.58 o 
  -2  -2   8      209.21      182.90      2.45 o 
  -1  -2   8        0.05        1.52      0.75 o 
   0  -2   8      381.19      377.25      7.80 o 
   1  -2   8      638.93      775.65      6.12 o 
   2  -2   8      137.73      165.83      3.42 o 
   3  -2   8      234.48      252.27     11.59 o 
   4  -2   8        0.25       24.10      3.94 o 
   5  -2   8        8.13       23.79      4.41 o 
   6  -2   8       92.86      112.44      7.13 o 
  -8  -1   8        5.11        5.41      1.84 o 
  -7  -1   8       99.56       92.31      6.81 o 
  -6  -1   8      467.45      461.39     11.97 o 
  -5  -1   8       50.93       59.79      9.91 o 
  -4  -1   8     1056.18      991.43      5.82 o 
  -3  -1   8       46.82       52.05      1.72 o 
  -2  -1   8       36.71       40.68      2.56 o 
  -1  -1   8      158.85      128.83      3.45 o 
   0  -1   8      131.85      111.19      1.98 o 
   1  -1   8        4.93        6.05      0.62 o 
   2  -1   8       22.90       17.51      1.03 o 
   3  -1   8        2.47        1.34      0.86 o 
   4  -1   8      137.10      134.85      3.93 o 
   5  -1   8      434.98      443.86      7.91 o 
  -8   0   8      318.15      371.70     46.18 o 
  -7   0   8      354.46      349.47      7.19 o 
  -6   0   8      166.63      155.07      7.76 o 
  -5   0   8      407.12      538.89      9.86 o 
  -4   0   8      333.76      344.80      5.13 o 
  -3   0   8       50.11       51.40      3.35 o 
  -2   0   8        0.10      150.27      3.37 o 
  -1   0   8      837.38      886.99      6.75 o 
   0   0   8      141.21      169.69      2.74 o 
   1   0   8       26.07       57.24      1.72 o 
   2   0   8       88.25       82.42      2.81 o 
   3   0   8      324.52      394.21      6.91 o 
   4   0   8      439.36      433.60     17.73 o 
   5   0   8      169.93      192.98     17.81 o 
  -8   1   8       99.46       93.48      9.32 o 
  -7   1   8       70.66       72.35      5.02 o 
  -6   1   8      205.91      209.05      5.45 o 
  -5   1   8      205.68      173.31      4.65 o 
  -4   1   8       69.45       48.10      2.35 o 
  -3   1   8      150.15      149.14      3.01 o 
  -2   1   8      599.86      532.23      5.25 o 
  -1   1   8        0.01        3.00      0.53 o 
   0   1   8       74.69       61.68      3.38 o 
   1   1   8        3.64        3.50      0.67 o 
   2   1   8       14.55       12.28      1.16 o 
   3   1   8      330.73      338.27      6.11 o 
   4   1   8       58.13       62.31      3.67 o 
   5   1   8        6.17        4.96      0.92 o 
  -8   2   8       71.61       92.90      6.98 o 
  -7   2   8        8.40       81.94      5.39 o 
  -6   2   8       26.70       66.99      4.59 o 
  -5   2   8      236.00      241.05      5.12 o 
  -4   2   8        4.73      159.85      4.13 o 
  -3   2   8      193.97      167.84      3.14 o 
  -2   2   8       98.56      100.30      2.05 o 
  -1   2   8     1082.68     1074.01      6.42 o 
   0   2   8        8.92       13.37      1.92 o 
   1   2   8      253.46      213.65      6.56 o 
   2   2   8       85.95       76.91      3.31 o 
   3   2   8      151.97      133.03      7.29 o 
   4   2   8       12.65       16.60      4.02 o 
  -8   3   8      163.46      141.82      4.20 o 
  -7   3   8      222.13      209.01     12.52 o 
  -6   3   8       34.48       23.68      2.49 o 
  -5   3   8      161.77      120.06      4.51 o 
  -4   3   8      376.86      346.35      6.17 o 
  -3   3   8       37.14       32.79      3.21 o 
  -2   3   8      181.97      173.31      4.39 o 
  -1   3   8      118.85      140.75      4.48 o 
   0   3   8      154.95      241.82      9.22 o 
   1   3   8      202.93      206.65      7.39 o 
   2   3   8      203.16      207.43     10.30 o 
   3   3   8        1.63       28.18      1.95 o 
   4   3   8      121.37      126.33      3.60 o 
  -8   4   8       24.41       27.91      5.37 o 
  -7   4   8        0.07        1.19      1.10 o 
  -6   4   8      220.43      200.86      8.51 o 
  -5   4   8      701.50      682.29     11.53 o 
  -4   4   8      252.62      210.66      6.41 o 
  -3   4   8      139.04      141.17      4.12 o 
  -2   4   8     1512.45     1414.54     13.58 o 
  -1   4   8        6.46        8.25      0.70 o 
   0   4   8      334.74      319.73     10.09 o 
   1   4   8       53.93       62.69      3.54 o 
   2   4   8        0.03        1.11      0.92 o 
   3   4   8      363.25      338.69     16.55 o 
   4   4   8      137.05      134.83     11.71 o 
  -8   5   8       47.57       38.28      3.29 o 
  -7   5   8       29.28       41.15      6.52 o 
  -6   5   8      378.79      372.63     18.67 o 
  -5   5   8       67.97       60.58      8.60 o 
  -4   5   8      560.83      570.31     21.91 o 
  -3   5   8      174.40      177.23     10.18 o 
  -2   5   8       31.94       30.70      3.35 o 
  -1   5   8      295.27      291.28      5.65 o 
   0   5   8      606.92      543.68     15.10 o 
   1   5   8      209.62      247.13     15.48 o 
   2   5   8      508.08      491.17      8.95 o 
   3   5   8        0.12        4.01      1.01 o 
  -8   6   8       30.88       35.47      2.88 o 
  -7   6   8      339.52      344.93      9.39 o 
  -6   6   8        0.13        0.11      2.46 o 
  -5   6   8       57.86       58.19      4.99 o 
  -4   6   8       39.77       43.21      3.23 o 
  -3   6   8      506.38      441.40      7.29 o 
  -2   6   8      423.27      432.61     12.92 o 
  -1   6   8      706.19      705.83     12.64 o 
   0   6   8        0.53        5.46      1.48 o 
   1   6   8      328.58      305.09     17.32 o 
   2   6   8      233.25      215.08     13.44 o 
  -7   7   8        0.10        2.09      0.96 o 
  -6   7   8      587.97      578.80      7.36 o 
  -5   7   8        5.99       41.88      6.75 o 
  -4   7   8       63.65       50.25      2.98 o 
  -3   7   8       59.58       51.97      2.57 o 
  -2   7   8      335.38      383.33     23.86 o 
  -1   7   8        1.60        1.40      1.51 o 
   0   7   8      389.57      362.22      8.01 o 
   1   7   8        0.70        4.99      1.50 o 
  -7   8   8        6.62        4.29      1.89 o 
  -6   8   8       22.27       22.53      8.70 o 
  -5   8   8       33.08       25.09      2.92 o 
  -4   8   8      282.24      299.28      4.14 o 
  -3   8   8       63.70       75.41      7.23 o 
  -2   8   8      224.50      194.66     16.92 o 
  -1   8   8       11.24       15.37      1.67 o 
   0   8   8       38.48       29.77      3.14 o 
  -5   9   8      264.01      270.58      4.62 o 
  -4   9   8      138.57      177.81      5.81 o 
  -3   9   8      113.53       94.99      7.37 o 
  -2   9   8      491.68      485.34     27.73 o 
  -1   9   8       13.12        9.13      1.32 o 
  -1 -12   9       11.17        6.87      2.53 o 
   0 -12   9        0.39        1.23      0.86 o 
   1 -12   9      261.29      260.82      8.46 o 
   2 -12   9       49.56       58.74      2.66 o 
  -3 -11   9       93.40       98.75     11.56 o 
  -2 -11   9        1.72        4.14      1.67 o 
  -1 -11   9      118.40      113.37      4.76 o 
   0 -11   9      344.45      348.56     10.15 o 
   1 -11   9      321.04      291.67      5.93 o 
   2 -11   9      155.69      137.52      4.41 o 
  -4 -10   9        0.66        1.59      1.01 o 
  -3 -10   9       97.51       85.28      3.95 o 
  -2 -10   9      133.44      132.21      6.69 o 
  -1 -10   9      383.26      388.95     14.51 o 
   0 -10   9      127.55      128.61      9.71 o 
   1 -10   9       83.69       94.08     20.23 o 
   2 -10   9      147.94      181.96     12.04 o 
  -5  -9   9       82.82       76.10      3.10 o 
  -4  -9   9        0.90        1.53      1.12 o 
  -3  -9   9       88.41       81.65      7.60 o 
  -2  -9   9      169.12      159.89      9.63 o 
  -1  -9   9      288.19      288.14      5.97 o 
   0  -9   9       64.12       51.98      5.67 o 
   1  -9   9       55.03       42.81      7.67 o 
   2  -9   9        0.05        0.41      1.04 o 
   3  -9   9        0.91        0.83      0.47 o 
  -5  -8   9      159.41      163.55      5.29 o 
  -4  -8   9       58.30      255.77      7.16 o 
  -3  -8   9      165.83      180.72     11.41 o 
  -2  -8   9      138.76      164.23      4.83 o 
  -1  -8   9        4.79        3.60      0.92 o 
   0  -8   9      190.00      208.30      5.73 o 
   1  -8   9       16.58       35.55      4.21 o 
   2  -8   9       21.39       89.84      6.42 o 
   3  -8   9       67.28       63.40      3.65 o 
  -6  -7   9       86.14       88.77      7.35 o 
  -5  -7   9        0.00        2.15      0.97 o 
  -4  -7   9        8.98        5.83      1.14 o 
  -3  -7   9      119.10       96.95      2.82 o 
  -2  -7   9      345.45      342.78      7.62 o 
  -1  -7   9      689.69      680.37     12.50 o 
   0  -7   9      462.04      451.38     15.93 o 
   1  -7   9      121.48      100.97      2.87 o 
   2  -7   9      853.78      781.20     19.71 o 
   3  -7   9       16.18       15.51      2.38 o 
   4  -7   9       12.12        9.58      2.35 o 
  -6  -6   9       18.59       24.43      2.10 o 
  -5  -6   9      272.75      275.29      5.07 o 
  -4  -6   9       95.21       86.45      4.50 o 
  -3  -6   9      237.45      228.91      6.09 o 
  -2  -6   9     1068.80     1097.17     30.94 o 
  -1  -6   9        2.85        2.89      1.28 o 
   0  -6   9      127.14      113.53      5.61 o 
   1  -6   9       29.60       18.26      1.87 o 
   2  -6   9       96.08       99.90      3.33 o 
   3  -6   9      145.17      132.58      3.23 o 
   4  -6   9       18.71       12.89      2.45 o 
  -7  -5   9       46.48       41.68      5.29 o 
  -6  -5   9      150.86      156.77      8.45 o 
  -5  -5   9      261.52      266.35      4.79 o 
  -4  -5   9        3.16        4.93      1.30 o 
  -3  -5   9       62.51      107.00     24.75 o 
  -2  -5   9      575.43      513.47      6.27 o 
  -1  -5   9      783.44      778.77     12.13 o 
   0  -5   9       73.40       81.01      3.97 o 
   1  -5   9       82.64      111.16      2.49 o 
   2  -5   9        0.08        5.38      1.85 o 
   3  -5   9      230.40      230.70      5.51 o 
   4  -5   9        9.49      118.45      5.76 o 
   5  -5   9        0.67        0.50      0.60 o 
  -7  -4   9       22.41       21.59      2.18 o 
  -6  -4   9       64.78       64.64      3.94 o 
  -5  -4   9       14.18       11.01      1.34 o 
  -4  -4   9      434.49      394.05      5.99 o 
  -3  -4   9      115.24      100.01      5.52 o 
  -2  -4   9        1.74        2.75      0.70 o 
  -1  -4   9        1.11        1.06      0.43 o 
   0  -4   9      326.27      329.13      3.46 o 
   1  -4   9       12.57        9.12      0.81 o 
   2  -4   9       94.56       96.12      5.62 o 
   3  -4   9       24.59       24.87      3.00 o 
   4  -4   9      133.54      100.05      5.97 o 
   5  -4   9      144.59      154.77      4.67 o 
  -8  -3   9        1.32       10.78      1.82 o 
  -7  -3   9       22.12       22.89      3.90 o 
  -6  -3   9        2.11       44.91      5.41 o 
  -5  -3   9      187.16      184.92      8.32 o 
  -4  -3   9       65.29       61.73      5.62 o 
  -3  -3   9        4.84       64.55      4.17 o 
  -2  -3   9      236.88      274.08      5.45 o 
  -1  -3   9      478.27      589.90      3.96 o 
   0  -3   9      202.21      179.75      3.49 o 
   1  -3   9      303.98      298.84      3.88 o 
   2  -3   9       83.37       73.75      3.92 o 
   3  -3   9       25.55       17.90      2.32 o 
   4  -3   9      310.55      295.26      4.88 o 
   5  -3   9       14.36       18.46      3.25 o 
  -8  -2   9       98.66       74.60     10.05 o 
  -7  -2   9       10.80       13.69      1.91 o 
  -6  -2   9      445.61      416.63      9.10 o 
  -5  -2   9      360.42      312.47      6.22 o 
  -4  -2   9       77.51       74.94      3.27 o 
  -3  -2   9      379.73      357.44      4.89 o 
  -2  -2   9      311.81      324.55      4.97 o 
  -1  -2   9        7.85        9.84      0.93 o 
   0  -2   9     1095.54     1083.31     11.55 o 
   2  -2   9        9.06      117.67     14.48 o 
   3  -2   9      333.46      353.93      7.11 o 
   4  -2   9      680.69      725.29     26.84 o 
   5  -2   9       50.01       37.12      7.04 o 
  -8  -1   9       19.94       20.87      2.41 o 
  -7  -1   9       20.09       59.82      9.13 o 
  -6  -1   9      281.61      279.04     13.66 o 
  -5  -1   9      112.37      117.11      5.34 o 
  -4  -1   9        7.89        5.18      2.02 o 
  -3  -1   9     1403.50     1320.86     10.64 o 
  -2  -1   9      649.49      651.14      6.38 o 
  -1  -1   9      712.76      724.95      6.14 o 
   0  -1   9       51.14       49.13      2.53 o 
   1  -1   9      348.96      311.07      8.55 o 
   2  -1   9      986.37      998.85     10.54 o 
   3  -1   9      318.19      299.57      4.16 o 
   4  -1   9      456.94      466.89     16.19 o 
   5  -1   9      187.03      179.80      5.39 o 
  -8   0   9       63.98       57.12      7.68 o 
  -7   0   9      237.31      239.16     16.21 o 
  -6   0   9       93.98      159.29      4.90 o 
  -5   0   9      413.82      384.56      6.87 o 
  -4   0   9       20.48       21.83      4.79 o 
  -3   0   9      129.49      143.71      5.30 o 
  -2   0   9      774.35      747.58      7.49 o 
  -1   0   9      193.25      191.63      2.94 o 
   0   0   9        7.91       13.45      1.03 o 
   1   0   9      341.90      376.00      3.91 o 
   2   0   9       49.64      179.43      4.53 o 
   3   0   9       45.91       46.52      3.52 o 
   4   0   9       23.18       20.49      5.34 o 
  -8   1   9      368.23      356.59      7.44 o 
  -7   1   9        7.02        9.35      5.11 o 
  -6   1   9      468.81      444.26      8.90 o 
  -5   1   9      560.06      473.33     11.87 o 
  -4   1   9      140.34      133.51      8.40 o 
  -3   1   9      621.70      599.15      6.75 o 
  -2   1   9      236.74      223.08      3.79 o 
  -1   1   9      140.20      127.28      5.98 o 
   0   1   9      560.53      562.33      8.38 o 
   1   1   9      151.87      163.94      5.95 o 
   2   1   9      803.01      699.09     15.83 o 
   3   1   9      212.12      194.51      6.29 o 
   4   1   9       37.66       30.20      5.86 o 
  -8   2   9       47.97       59.74      6.08 o 
  -7   2   9      400.58      376.20     29.15 o 
  -6   2   9       59.12       64.22      6.49 o 
  -5   2   9      288.53      297.19     10.30 o 
  -4   2   9      178.42      187.01     10.72 o 
  -3   2   9       48.46      127.04      2.69 o 
  -2   2   9      346.53      345.98      7.66 o 
  -1   2   9     2478.14     2458.86     59.33 o 
   0   2   9       20.96       11.73      1.14 o 
   1   2   9      782.36      734.57     12.14 o 
   2   2   9      417.31      383.46      6.16 o 
   3   2   9        0.20        1.08      0.61 o 
   4   2   9       57.23       41.89      5.13 o 
  -8   3   9       83.13       86.88      6.80 o 
  -7   3   9       26.84       29.64      5.49 o 
  -6   3   9       26.49       26.51      4.89 o 
  -5   3   9        1.79        4.88      2.30 o 
  -4   3   9        8.69        6.96      0.85 o 
  -3   3   9       11.22       10.90      1.49 o 
  -2   3   9        8.46        9.05      0.93 o 
  -1   3   9      674.48      669.12     23.21 o 
   0   3   9      203.75      212.69      6.52 o 
   1   3   9       24.20       32.61      5.23 o 
   2   3   9      443.05      438.90     10.00 o 
   3   3   9        0.17        1.94      0.65 o 
  -8   4   9      122.68      153.53      5.90 o 
  -7   4   9       31.81       34.21      2.63 o 
  -6   4   9      148.88      136.74      8.15 o 
  -5   4   9       82.06       78.58      6.65 o 
  -4   4   9        1.77        0.20      0.83 o 
  -3   4   9       30.87       42.04      3.57 o 
  -2   4   9      187.51      162.23      4.60 o 
  -1   4   9       17.04       18.03      2.09 o 
   0   4   9       97.25       93.34      6.70 o 
   1   4   9       48.36       52.89      6.28 o 
   2   4   9       20.16       21.87      2.46 o 
   3   4   9       98.17       82.55      7.90 o 
  -8   5   9       49.64       58.86      6.65 o 
  -7   5   9      122.02      119.40     10.13 o 
  -6   5   9      258.65      266.25     10.77 o 
  -5   5   9        1.39       20.13      4.55 o 
  -4   5   9       26.86       46.61      3.93 o 
  -3   5   9       20.06       57.46      4.62 o 
  -2   5   9      471.88      459.96     12.22 o 
  -1   5   9      105.16      103.97      3.93 o 
   0   5   9        0.72        5.75      1.09 o 
   1   5   9      303.69      293.59      6.23 o 
   2   5   9      245.66      259.79      8.80 o 
  -7   6   9        2.42        2.80      1.00 o 
  -6   6   9        1.14        5.75      1.43 o 
  -5   6   9      118.43      125.15      4.15 o 
  -4   6   9      238.91      267.48      4.33 o 
  -3   6   9      165.44      132.62     10.30 o 
  -2   6   9     1073.74     1043.60     36.99 o 
  -1   6   9        9.93        5.29      1.43 o 
   0   6   9      137.63      128.38      9.45 o 
   1   6   9      326.27      300.81      6.30 o 
  -7   7   9       31.67       39.29      5.12 o 
  -6   7   9       86.84       98.64      6.33 o 
  -5   7   9       96.29      106.92      3.82 o 
  -4   7   9       54.14       48.86      3.59 o 
  -3   7   9        8.00        7.71      1.38 o 
  -2   7   9      411.91      410.93      5.80 o 
  -1   7   9        3.13        5.37      1.08 o 
   0   7   9      190.69      179.47     13.93 o 
  -6   8   9        3.03        4.51      1.78 o 
  -5   8   9       75.35       80.87      5.82 o 
  -4   8   9      119.71      120.23      8.22 o 
  -3   8   9        9.74       11.47      2.33 o 
  -2   8   9        9.03       12.51      2.66 o 
  -1   8   9      302.33      329.11     10.26 o 
  -2 -11  10        3.62        1.71      1.69 o 
  -1 -11  10      115.92      161.14      5.31 o 
   0 -11  10       63.93      109.42      3.89 o 
   1 -11  10      120.32      130.05      5.68 o 
  -3 -10  10       16.24       12.09      2.88 o 
  -2 -10  10       21.37       18.56      2.73 o 
  -1 -10  10      167.76      168.88      4.63 o 
   0 -10  10       65.14       68.57      3.83 o 
   1 -10  10        8.22        5.72      1.68 o 
   2 -10  10      199.12      197.07      4.90 o 
  -4  -9  10        9.11        7.53      2.04 o 
  -3  -9  10        2.17        4.49      2.05 o 
  -2  -9  10      283.15      277.40     10.95 o 
  -1  -9  10       82.88       81.30      4.53 o 
   0  -9  10        9.24        6.21      1.73 o 
   1  -9  10      279.61      278.59      8.33 o 
   2  -9  10       96.81       94.10     15.35 o 
  -5  -8  10       99.76       92.40      2.96 o 
  -4  -8  10        1.02        6.23      1.35 o 
  -3  -8  10       61.57       81.28     10.74 o 
  -2  -8  10      503.35      481.40     18.14 o 
  -1  -8  10        2.89       20.47      4.78 o 
   0  -8  10      351.21      361.81      8.75 o 
   1  -8  10      170.14      147.42      2.98 o 
   2  -8  10      369.61      339.43      7.73 o 
   3  -8  10       95.51       78.27      7.51 o 
  -6  -7  10       18.18       18.07      2.88 o 
  -5  -7  10        1.84        0.21      0.54 o 
  -4  -7  10      575.50      570.89     11.75 o 
  -3  -7  10       97.74       93.45      4.02 o 
  -2  -7  10       64.08       52.33      5.24 o 
  -1  -7  10      177.43      169.54     13.15 o 
   0  -7  10      167.93      155.84      3.41 o 
   1  -7  10        3.56        5.13      0.68 o 
   2  -7  10       29.73       32.70      6.95 o 
   3  -7  10       47.05       32.60      2.77 o 
  -6  -6  10        1.66       20.01      4.72 o 
  -5  -6  10      135.37      152.02      3.34 o 
  -4  -6  10      783.86      762.26     10.87 o 
  -3  -6  10       71.95      101.41     10.38 o 
  -2  -6  10      824.13      854.29     27.60 o 
  -1  -6  10       77.04       76.84      8.55 o 
   0  -6  10      690.83      657.12     12.26 o 
   1  -6  10       56.57       51.03      1.28 o 
   2  -6  10      233.78      206.66      6.18 o 
   3  -6  10       89.20       81.22      1.93 o 
  -7  -5  10      163.91      167.54      8.54 o 
  -6  -5  10      321.42      312.02      7.81 o 
  -5  -5  10      183.07      170.86      6.29 o 
  -4  -5  10       85.06       81.32      4.47 o 
  -3  -5  10       90.95      176.46      4.89 o 
  -2  -5  10      142.56      123.52      8.57 o 
  -1  -5  10      567.33      524.24      5.95 o 
   0  -5  10       78.23       80.14      2.38 o 
   1  -5  10       21.61       54.06      3.33 o 
   2  -5  10       15.44       66.79      4.16 o 
   3  -5  10       50.81       37.21      4.37 o 
   4  -5  10       21.45       35.97      6.53 o 
  -7  -4  10      146.98      147.57      4.60 o 
  -6  -4  10      205.69      199.32      9.58 o 
  -5  -4  10        0.32        2.26      0.83 o 
  -4  -4  10      312.61      275.93      5.23 o 
  -3  -4  10      159.08      132.73      5.12 o 
  -2  -4  10      108.42      102.84      3.43 o 
  -1  -4  10      569.88      568.16      8.83 o 
   0  -4  10       17.66       15.20      1.13 o 
   1  -4  10        0.58        0.73      0.24 o 
   2  -4  10      191.34      186.92     12.02 o 
   3  -4  10        5.59        3.50      1.07 o 
   4  -4  10      152.15      151.44      4.09 o 
  -7  -3  10      178.96      167.24      7.51 o 
  -6  -3  10      451.92      451.63     12.05 o 
  -5  -3  10      389.39      346.66      5.89 o 
  -4  -3  10        4.25       24.88      2.41 o 
  -3  -3  10       14.30       14.39      1.08 o 
  -2  -3  10       27.92       64.59      4.25 o 
  -1  -3  10      299.22      286.32      3.51 o 
   0  -3  10      723.38      746.02      7.29 o 
   1  -3  10       77.91      158.17      4.51 o 
   2  -3  10      168.31      220.06     16.88 o 
   3  -3  10      144.66      136.84     10.32 o 
   4  -3  10       14.79       11.43      3.11 o 
   5  -3  10      200.73      216.66      9.17 o 
  -7  -2  10        0.09        0.67      0.92 o 
  -6  -2  10        2.55        2.97      1.12 o 
  -5  -2  10      136.49      126.95      3.48 o 
  -4  -2  10      174.45      149.46      7.41 o 
  -3  -2  10      145.89      141.88      3.50 o 
  -2  -2  10      698.36      681.31      7.33 o 
  -1  -2  10       20.42       21.18      1.67 o 
   0  -2  10        1.57        2.92      0.50 o 
   1  -2  10      139.33      160.08      5.34 o 
   2  -2  10       38.55       23.52      2.83 o 
   3  -2  10      421.63      459.77     20.11 o 
   4  -2  10       39.32       38.71      9.12 o 
  -8  -1  10       74.05      133.12     15.50 o 
  -7  -1  10      134.77      141.32     11.34 o 
  -6  -1  10      210.44      225.29     17.84 o 
  -5  -1  10       54.62       58.79      7.48 o 
  -4  -1  10     1044.18     1070.62     24.76 o 
  -3  -1  10      329.28      320.88     10.26 o 
  -2  -1  10      480.57      437.92      5.11 o 
  -1  -1  10     1195.57     1170.41     34.27 o 
   0  -1  10      545.29      530.62     16.01 o 
   1  -1  10      546.37      519.47     32.19 o 
   2  -1  10     1079.19     1081.05     12.19 o 
   3  -1  10        3.59        2.29      0.52 o 
   4  -1  10      316.54      321.74      9.06 o 
  -8   0  10      200.83      181.45     11.12 o 
  -7   0  10       33.38       46.00      9.15 o 
  -6   0  10      493.35      486.69     10.29 o 
  -5   0  10      140.32      128.40      4.08 o 
  -4   0  10       13.38       46.74     14.34 o 
  -3   0  10       74.52       70.28      5.38 o 
  -2   0  10       15.14       26.05      2.49 o 
  -1   0  10      153.66      197.92     10.44 o 
   0   0  10      548.75      612.69      8.75 o 
   1   0  10       22.64       30.08      2.48 o 
   2   0  10       32.01       30.31      3.12 o 
   3   0  10       50.68       45.81      4.39 o 
   4   0  10      162.37      170.44     13.20 o 
  -8   1  10        3.52        4.89      1.95 o 
  -7   1  10       16.15       18.92      3.39 o 
  -6   1  10       40.58       23.79      3.59 o 
  -5   1  10      270.55      236.59      7.98 o 
  -4   1  10      176.50      176.54      5.26 o 
  -3   1  10      175.16      189.41      7.81 o 
  -2   1  10      616.97      558.65     18.47 o 
  -1   1  10        2.29        4.12      1.16 o 
   0   1  10        2.60        3.85      0.78 o 
   1   1  10        2.83        1.88      0.76 o 
   2   1  10      209.08      184.68      4.91 o 
   3   1  10       73.44       60.52      2.84 o 
   4   1  10      116.54       94.59     11.11 o 
  -8   2  10       30.06       44.79      3.80 o 
  -7   2  10       33.45       56.03      7.66 o 
  -6   2  10      170.76      196.76      8.81 o 
  -5   2  10      369.74      375.00      8.06 o 
  -4   2  10        2.96        6.46      2.26 o 
  -3   2  10       16.58       44.99      5.24 o 
  -2   2  10      809.50      828.63     10.35 o 
  -1   2  10       74.42       88.05      4.47 o 
   0   2  10      240.75      236.91      4.70 o 
   1   2  10       73.09       46.03      4.73 o 
   2   2  10      602.66      555.46     11.42 o 
   3   2  10        3.32        5.39      0.84 o 
  -8   3  10       44.99       47.87      5.27 o 
  -7   3  10      131.78      133.14      4.21 o 
  -6   3  10       51.98       44.17      4.40 o 
  -5   3  10        4.78        5.34      1.10 o 
  -4   3  10        3.48        4.52      1.00 o 
  -3   3  10       46.27       42.68      4.43 o 
  -2   3  10      479.56      502.05      9.60 o 
  -1   3  10       55.31       53.81      8.24 o 
   0   3  10      240.81      238.60      4.77 o 
   1   3  10      578.46      589.32     12.30 o 
   2   3  10       71.70       85.34      9.82 o 
   3   3  10      641.67      665.00     10.04 o 
  -7   4  10        3.65        0.65      1.33 o 
  -6   4  10      261.70      228.38      6.54 o 
  -5   4  10      222.42      183.52      6.66 o 
  -4   4  10      130.83      101.67      6.19 o 
  -3   4  10      170.85      166.06      9.47 o 
  -2   4  10      764.76      723.93     12.83 o 
  -1   4  10        0.05        2.44      0.99 o 
   0   4  10     1320.50     1206.01     35.80 o 
   1   4  10        0.16        2.85      0.74 o 
   2   4  10      478.01      472.75     12.65 o 
  -7   5  10        1.78       23.35      2.96 o 
  -6   5  10       26.64       57.01      3.78 o 
  -5   5  10      161.44      140.83      6.54 o 
  -4   5  10      893.71      883.14      9.32 o 
  -3   5  10       58.70       74.80      5.25 o 
  -2   5  10      539.51      587.12     11.52 o 
  -1   5  10       76.05       90.39      6.11 o 
   0   5  10        1.75        9.35      1.64 o 
   1   5  10       20.24       18.54      2.87 o 
  -7   6  10        0.58        1.95      0.90 o 
  -6   6  10       77.66       62.22      4.36 o 
  -5   6  10      144.52      160.27      5.33 o 
  -4   6  10       15.78        7.73      2.10 o 
  -3   6  10        0.07        1.88      0.81 o 
  -2   6  10       48.62       55.76      5.99 o 
  -1   6  10      115.71       97.56      5.58 o 
   0   6  10       12.83       18.78      2.60 o 
  -6   7  10       51.29       56.08      6.43 o 
  -5   7  10      136.18      125.20      4.06 o 
  -4   7  10        6.38        7.65      1.00 o 
  -3   7  10      223.86      224.71     11.62 o 
  -2   7  10       22.05       21.83      1.75 o 
  -1   7  10      282.43      264.86     12.58 o 
  -4   8  10      279.18      283.16      5.90 o 
  -3   8  10       34.06       35.58      6.35 o 
  -1 -11  11       17.10       20.85      5.46 o 
   0 -11  11      309.52      339.13      7.60 o 
  -3 -10  11       16.39       13.64      2.49 o 
  -2 -10  11      314.09      350.63      8.42 o 
  -1 -10  11       92.55      101.16      6.69 o 
   0 -10  11        0.38        0.57      0.97 o 
   1 -10  11      107.20      108.38      2.77 o 
  -4  -9  11       50.52       38.98      7.74 o 
  -3  -9  11      192.71      186.68      8.09 o 
  -2  -9  11      324.84      331.88      7.29 o 
  -1  -9  11        1.13        0.45      0.63 o 
   0  -9  11      124.24      142.91      4.92 o 
   1  -9  11       28.36       18.09      3.27 o 
   2  -9  11        9.65        5.69      1.00 o 
  -5  -8  11       58.67       44.10      9.93 o 
  -4  -8  11       53.22       53.81      4.94 o 
  -3  -8  11       55.25       72.54     12.38 o 
  -2  -8  11        2.56       11.51      1.78 o 
  -1  -8  11        1.03        7.62      1.61 o 
   0  -8  11      155.34      155.44      5.24 o 
   1  -8  11        3.22       27.37      7.58 o 
   2  -8  11       14.57       18.41      4.65 o 
  -5  -7  11        0.71        2.15      0.80 o 
  -4  -7  11       32.57       27.17      7.67 o 
  -3  -7  11      111.13       96.95      2.12 o 
  -2  -7  11       83.45       74.42      2.59 o 
  -1  -7  11      259.72      225.88      9.96 o 
   0  -7  11       41.51       26.47      4.01 o 
   1  -7  11      232.74      196.44      7.15 o 
   2  -7  11        1.48        0.23      0.36 o 
  -6  -6  11      105.36      121.40     11.75 o 
  -5  -6  11      385.43      379.24      4.85 o 
  -4  -6  11       16.59       11.76      2.58 o 
  -3  -6  11       40.29       32.04      3.58 o 
  -2  -6  11       34.87       28.10      2.96 o 
  -1  -6  11      189.76      206.77      6.23 o 
   0  -6  11       59.89       59.26      7.16 o 
   1  -6  11       88.01       55.42      2.57 o 
   2  -6  11      238.45      230.81      4.61 o 
   3  -6  11      142.62      125.61      3.89 o 
  -6  -5  11      229.99      208.19      6.10 o 
  -5  -5  11        3.32        3.95      2.65 o 
  -4  -5  11       25.37       22.50      1.86 o 
  -3  -5  11      235.42      239.86      4.89 o 
  -2  -5  11        5.01        7.06      0.79 o 
  -1  -5  11      114.22      101.05      2.06 o 
   0  -5  11        1.61       67.32      6.89 o 
   1  -5  11        9.34       16.34      2.38 o 
   2  -5  11      750.67      824.76      8.78 o 
   3  -5  11      378.09      373.00      8.57 o 
  -7  -4  11        3.50        6.46      1.20 o 
  -6  -4  11        0.91        4.36      1.74 o 
  -5  -4  11        0.35        1.51      0.71 o 
  -4  -4  11       74.18       59.26      5.58 o 
  -3  -4  11        0.21        0.88      0.61 o 
  -2  -4  11      137.77      142.28      4.07 o 
  -1  -4  11      293.31      284.95      5.03 o 
   0  -4  11        1.08        1.83      0.37 o 
   1  -4  11       18.52       16.12      2.19 o 
   2  -4  11      107.06      103.57     19.43 o 
   3  -4  11       45.45       39.91      7.31 o 
  -7  -3  11       39.15       32.86      4.25 o 
  -6  -3  11      136.77      152.14     20.47 o 
  -5  -3  11      164.97      175.79      7.19 o 
  -4  -3  11      279.45      237.57      5.88 o 
  -3  -3  11       27.86       21.26      2.76 o 
  -2  -3  11      921.87      916.29     14.88 o 
  -1  -3  11      116.14      125.44      4.28 o 
   0  -3  11      183.38      195.42      4.44 o 
   1  -3  11       81.38       86.91      3.85 o 
   2  -3  11      211.36      338.82     10.09 o 
   3  -3  11        7.81        6.98      1.29 o 
   4  -3  11      490.70      518.74     12.65 o 
  -7  -2  11       18.55       19.01      2.12 o 
  -6  -2  11      371.72      335.25      9.21 o 
  -5  -2  11      652.06      614.20     11.37 o 
  -4  -2  11      272.75      240.41      8.61 o 
  -3  -2  11      480.60      460.56      8.02 o 
  -2  -2  11       91.60       84.67      8.73 o 
  -1  -2  11       81.52       67.06      2.96 o 
   0  -2  11      153.42      139.90      6.87 o 
   1  -2  11       53.71       65.49      3.28 o 
   2  -2  11      475.49      498.34      9.29 o 
   3  -2  11      258.92      283.40      6.63 o 
   4  -2  11        2.56       10.21      2.86 o 
  -7  -1  11      456.94      452.42      8.55 o 
  -6  -1  11       66.08       88.93     11.87 o 
  -5  -1  11      264.13      258.09      9.45 o 
  -4  -1  11        3.06        3.87      1.18 o 
  -3  -1  11      313.06      299.00      9.20 o 
  -2  -1  11      846.63      856.08     14.05 o 
  -1  -1  11     2326.13     2303.66     43.10 o 
   0  -1  11        9.76        9.05      1.08 o 
   1  -1  11      862.27      812.41     29.00 o 
   2  -1  11      360.83      312.48      6.42 o 
   3  -1  11      132.47      125.58     11.00 o 
  -7   0  11        0.67        4.09      1.26 o 
  -6   0  11       76.63       70.83      5.57 o 
  -5   0  11      176.18      150.19      6.04 o 
  -4   0  11      128.13      155.29      5.34 o 
  -3   0  11      552.86      594.32     10.18 o 
  -2   0  11     1030.03      998.22     15.95 o 
  -1   0  11        4.01       11.86      1.74 o 
   0   0  11      136.06      130.89      5.58 o 
   1   0  11       63.03       72.79      4.43 o 
   2   0  11       39.42       93.56      7.32 o 
   3   0  11       69.95      114.62     16.28 o 
  -7   1  11       18.34       14.30      3.15 o 
  -6   1  11       29.38       23.65      3.03 o 
  -5   1  11        0.01        1.65      0.80 o 
  -4   1  11        4.02        6.61      1.09 o 
  -3   1  11       24.14       18.25      2.72 o 
  -2   1  11       69.54       56.54      5.91 o 
  -1   1  11      135.21      118.96      3.39 o 
   0   1  11      177.60      162.30      3.54 o 
   1   1  11       20.01       23.72      2.30 o 
   2   1  11      478.15      513.51      5.11 o 
   3   1  11      178.22      171.62     13.55 o 
  -7   2  11       40.63       34.95      3.09 o 
  -6   2  11       85.82       71.06      5.83 o 
  -5   2  11        0.23       12.55      2.48 o 
  -4   2  11      150.85      165.83     10.75 o 
  -3   2  11       44.60       89.71      4.11 o 
  -2   2  11       61.84       59.78      5.56 o 
  -1   2  11       76.11       74.56      7.80 o 
   1   2  11      229.49      216.58      3.06 o 
   2   2  11      110.53      123.87      4.47 o 
  -7   3  11        0.00        2.57      1.04 o 
  -6   3  11       98.27      106.90     10.09 o 
  -5   3  11      305.95      300.30     19.72 o 
  -4   3  11       13.44       15.39      2.78 o 
  -3   3  11      201.75      197.15      6.34 o 
  -2   3  11     1051.46     1080.41     20.62 o 
  -1   3  11       17.44       22.06      2.22 o 
   0   3  11      305.25      204.09      4.81 o 
   1   3  11      583.87      547.37      7.59 o 
   2   3  11       16.72       20.33      2.54 o 
  -7   4  11        0.79        2.50      1.73 o 
  -6   4  11      159.90      157.55     14.73 o 
  -5   4  11      157.08      143.24     11.47 o 
  -4   4  11      275.61      224.61      6.91 o 
  -3   4  11       70.42       62.97      6.85 o 
  -2   4  11        2.66        2.20      1.16 o 
  -1   4  11      588.65      563.57     14.11 o 
   0   4  11        2.17        7.40      0.93 o 
   1   4  11        0.01        1.97      0.89 o 
  -6   5  11       82.18      133.01      5.63 o 
  -5   5  11        0.33        1.99      0.92 o 
  -4   5  11      166.96      183.25      4.13 o 
  -3   5  11        1.19       54.55      4.03 o 
  -2   5  11       35.69       52.31      6.71 o 
  -1   5  11      385.59      449.11      8.51 o 
   0   5  11        7.16       10.24      2.13 o 
  -6   6  11      138.39      124.08      9.60 o 
  -5   6  11       30.31       33.36      2.77 o 
  -4   6  11       40.70       30.71      2.62 o 
  -3   6  11      119.15      165.94      7.41 o 
  -2   6  11      487.92      517.43     11.27 o 
  -1   6  11      112.74       94.22      6.18 o 
  -4   7  11      142.32      150.65     15.96 o 
  -3   7  11      370.32      359.86      7.75 o 
  -1 -10  12      353.83      379.41      8.33 o 
   0 -10  12        0.00        1.91      0.60 o 
  -3  -9  12        0.06        1.59      0.84 o 
  -2  -9  12        1.24        0.37      1.11 o 
  -1  -9  12       21.99       18.19      4.16 o 
   0  -9  12        2.17        2.28      0.75 o 
  -4  -8  12        7.38        3.10      1.41 o 
  -3  -8  12      105.23      110.48     10.32 o 
  -2  -8  12        5.28        7.55      1.61 o 
  -1  -8  12      125.47      121.29      4.09 o 
   0  -8  12        0.06        8.79      2.79 o 
  -5  -7  12       69.53       82.59      4.39 o 
  -4  -7  12      402.97      370.87      6.63 o 
  -3  -7  12       13.93       14.11      3.44 o 
  -2  -7  12      891.49      870.71     21.20 o 
  -1  -7  12       43.19       32.34      7.92 o 
   0  -7  12      163.44      137.36      2.11 o 
  -5  -6  12      187.90      208.73      5.56 o 
  -4  -6  12        1.21        4.36      1.64 o 
  -3  -6  12      106.47       84.28      3.60 o 
  -2  -6  12       13.48       61.54     12.79 o 
  -1  -6  12      101.14       81.97      2.79 o 
   0  -6  12      119.91       99.02      3.26 o 
   1  -6  12      231.66      222.38      2.63 o 
  -6  -5  12       12.32       13.03      1.78 o 
  -5  -5  12      189.90      191.12     11.12 o 
  -4  -5  12       18.14       13.58      2.77 o 
  -3  -5  12        3.55        1.86      1.27 o 
  -2  -5  12      424.87      436.30      6.36 o 
  -1  -5  12      512.48      514.55      7.47 o 
   0  -5  12       30.26       28.97      1.39 o 
   1  -5  12       19.05       17.12      3.54 o 
  -6  -4  12        9.95       12.43      1.73 o 
  -5  -4  12       90.11       93.52      4.34 o 
  -4  -4  12      147.01      134.65      8.48 o 
  -3  -4  12      131.23      116.26      2.72 o 
  -2  -4  12       62.00       56.51      4.98 o 
  -1  -4  12      777.39      792.85     12.10 o 
   0  -4  12       23.03       13.89      1.64 o 
   1  -4  12      545.02      530.54     18.55 o 
   2  -4  12      451.99      433.75      6.00 o 
  -6  -3  12      179.81      179.35      9.93 o 
  -5  -3  12        7.46       28.87      3.31 o 
  -4  -3  12       66.81       43.83      5.28 o 
  -3  -3  12       35.97       30.57      4.10 o 
  -2  -3  12      116.86      133.17      2.88 o 
  -1  -3  12       78.06       81.60      2.93 o 
   0  -3  12      214.86      214.48      3.42 o 
   1  -3  12        3.45        5.78      1.07 o 
  -7  -2  12        1.14        0.89      0.92 o 
  -6  -2  12      302.62      284.89      7.64 o 
  -5  -2  12       40.20       34.42      3.26 o 
  -4  -2  12        6.63        3.41      1.32 o 
  -3  -2  12      330.09      333.98      5.37 o 
  -2  -2  12       15.00        9.49      1.81 o 
  -1  -2  12       23.60       16.01      2.19 o 
   0  -2  12      788.13      754.32      6.49 o 
   1  -2  12       12.58        7.89      1.56 o 
   2  -2  12      210.54      273.93      8.00 o 
   3  -2  12      130.88      131.62      4.64 o 
  -7  -1  12       40.43       40.21      9.13 o 
  -6  -1  12       60.84       51.85      6.62 o 
  -5  -1  12      149.95      146.96      4.98 o 
  -4  -1  12      321.61      317.78     14.05 o 
  -3  -1  12       28.53       33.53      4.56 o 
  -2  -1  12      977.26     1005.16     33.95 o 
  -1  -1  12        0.64        1.86      0.75 o 
   0  -1  12       27.51       28.14      3.03 o 
   1  -1  12      133.63      118.38      2.45 o 
   2  -1  12       72.00       65.52     13.87 o 
   3  -1  12       12.28        6.13      1.93 o 
  -7   0  12        3.73        2.19      0.99 o 
  -6   0  12      101.63       83.67     11.34 o 
  -5   0  12      255.88      272.76     15.93 o 
  -4   0  12      183.91      211.23     11.00 o 
  -3   0  12       12.00       15.60      2.28 o 
  -2   0  12       46.38       57.26      5.08 o 
  -1   0  12       15.12       23.95      7.29 o 
   0   0  12      184.34      214.59      6.36 o 
   1   0  12      296.76      302.28      4.09 o 
   2   0  12        0.88        6.21      1.43 o 
  -7   1  12        1.26        7.62      1.88 o 
  -6   1  12        2.64        0.05      1.17 o 
  -5   1  12       20.52       12.71      1.94 o 
  -4   1  12       85.91       84.96      8.40 o 
  -3   1  12      305.53      290.84      5.22 o 
  -2   1  12        0.44        2.07      1.37 o 
  -1   1  12      631.95      633.41      9.35 o 
   0   1  12      537.39      534.47     11.01 o 
   1   1  12       89.02       68.06      4.30 o 
   2   1  12       75.30       63.37     12.28 o 
  -7   2  12      128.48      125.89     12.11 o 
  -6   2  12       48.80       38.16      8.70 o 
  -5   2  12      182.46      171.22      4.09 o 
  -4   2  12      195.72      277.97      8.16 o 
  -2   2  12      361.17      405.22      8.87 o 
  -1   2  12      225.50      216.17      6.89 o 
   0   2  12       27.21       17.85      2.56 o 
   1   2  12      111.02       77.06      5.46 o 
  -6   3  12       16.97       12.58      3.36 o 
  -5   3  12      155.65      152.58     15.71 o 
  -4   3  12      125.54      111.61     11.14 o 
  -3   3  12        0.13        2.38      1.78 o 
  -2   3  12      262.19      261.88      5.39 o 
  -1   3  12      131.39      137.25      6.90 o 
   0   3  12       12.36       34.55      4.53 o 
   1   3  12       16.56       12.88      3.28 o 
  -6   4  12      128.54      113.13      3.57 o 
  -5   4  12        0.05        0.99      1.56 o 
  -4   4  12      238.80      224.76      9.76 o 
  -3   4  12      333.76      321.21      6.05 o 
  -2   4  12        7.30        1.67      2.63 o 
  -1   4  12      108.46       80.58      5.84 o 
   0   4  12       43.29       45.13      7.11 o 
  -5   5  12       95.76       98.30      7.57 o 
  -4   5  12       71.56       80.34      4.60 o 
  -3   5  12       10.54       10.96      2.15 o 
  -2   5  12      286.38      388.64      7.24 o 
  -1  -9  13       29.60       18.80      4.64 o 
  -3  -8  13        0.48        1.73      1.02 o 
  -2  -8  13        6.04       11.20      4.16 o 
  -1  -8  13      668.95      758.69     13.08 o 
  -4  -7  13        8.36        9.66      2.53 o 
  -3  -7  13        0.62        2.07      1.56 o 
  -2  -7  13       11.86        7.78      1.91 o 
  -1  -7  13      626.39      615.12     13.19 o 
   0  -7  13       10.38       10.25      1.99 o 
  -5  -6  13       34.72       36.75      7.61 o 
  -4  -6  13      164.04      155.19      3.91 o 
  -3  -6  13       13.12       12.84      1.99 o 
  -2  -6  13        2.25        7.96      7.32 o 
  -1  -6  13       24.29       22.12      4.50 o 
   0  -6  13        7.42        4.89      1.23 o 
  -5  -5  13       29.66       18.90      3.28 o 
  -4  -5  13        0.35        0.81      0.54 o 
  -3  -5  13       14.96        8.61      3.31 o 
  -1  -5  13       32.28       57.21      6.21 o 
   0  -5  13       56.49       45.94      1.42 o 
  -6  -4  13       77.87       61.45      6.35 o 
  -5  -4  13       15.31       17.91      2.78 o 
  -4  -4  13       28.93       26.36      2.00 o 
  -3  -4  13       26.55       22.80      3.70 o 
  -2  -4  13      690.73      706.49     14.13 o 
  -1  -4  13      281.15      266.70      5.13 o 
   0  -4  13        0.08        0.93      0.34 o 
  -6  -3  13        4.58        4.08      1.25 o 
  -5  -3  13      176.19      217.24      4.98 o 
  -4  -3  13       35.37       77.94      3.10 o 
  -3  -3  13      193.20      169.32      3.36 o 
  -2  -3  13      118.84      164.96     17.34 o 
  -1  -3  13        8.07       81.36      6.59 o 
   0  -3  13      199.03      205.90      3.89 o 
   1  -3  13       89.77       84.25      6.81 o 
  -6  -2  13        1.79        0.64      1.82 o 
  -5  -2  13       48.26       40.90      4.48 o 
  -4  -2  13       33.11       31.27      3.69 o 
  -3  -2  13        8.65       11.27      1.50 o 
  -2  -2  13       15.26       10.01      2.92 o 
  -1  -2  13       23.14       17.26      2.41 o 
   0  -2  13       85.30       81.70      3.12 o 
  -5  -1  13       69.37       79.18      6.49 o 
  -4  -1  13      265.75      243.39      4.56 o 
  -3  -1  13       26.16       15.25      1.97 o 
  -2  -1  13      398.81      384.53      8.25 o 
  -1  -1  13      617.76      626.32     12.69 o 
   0  -1  13       15.81       13.87      2.98 o 
   1  -1  13      786.17      769.35     17.57 o 
  -6   0  13      163.03      151.95      6.59 o 
  -5   0  13      125.59      135.43     11.65 o 
  -4   0  13        0.10        3.49      1.09 o 
  -3   0  13      104.00       94.20      6.80 o 
  -2   0  13      420.94      428.88      9.12 o 
  -1   0  13       38.22       66.07      2.93 o 
   0   0  13       71.26       92.67      3.90 o 
   1   0  13       35.93       26.68      6.66 o 
  -6   1  13       76.19       72.49      6.72 o 
  -5   1  13       12.08        8.21      3.05 o 
  -4   1  13      132.97      140.41     10.11 o 
  -3   1  13       27.02       23.94      2.93 o 
  -2   1  13        0.39        2.38      0.91 o 
  -1   1  13      135.98      130.02      7.76 o 
   0   1  13       44.18       35.04      5.02 o 
   1   1  13       20.94       17.55      3.94 o 
  -6   2  13       13.55       20.06      2.68 o 
  -5   2  13       11.76       15.21      2.03 o 
  -4   2  13       85.46       81.97      6.37 o 
  -3   2  13      105.13      127.94     13.18 o 
  -2   2  13      263.17      294.36     12.05 o 
  -1   2  13      111.95      137.67      6.82 o 
   0   2  13        0.81        1.34      0.81 o 
  -5   3  13       62.17       51.46      7.55 o 
  -4   3  13        1.40        3.29      0.83 o 
  -3   3  13      321.51      330.45     18.94 o 
  -2   3  13      289.51      310.00      4.89 o 
  -4   4  13      523.10      557.15      8.84 o 
  -3   4  13      279.07      292.83      5.26 o 
  -2   4  13       16.14       15.91      2.03 o 
  -2  -7  14      170.83      181.26      6.69 o 
  -3  -6  14      241.77      253.35      6.76 o 
  -2  -6  14       37.82       29.67      2.49 o 
  -1  -6  14        0.32        0.30      0.42 o 
  -4  -5  14       63.98       36.25     11.05 o 
  -3  -5  14      214.83      215.74      6.33 o 
  -2  -5  14       78.86       97.69      6.61 o 
  -1  -5  14       16.49        5.40      1.86 o 
  -5  -4  14      331.45      341.58      7.35 o 
  -4  -4  14       82.05       67.63     12.33 o 
  -3  -4  14       55.84       47.00      5.57 o 
  -2  -4  14      108.89       97.33      4.05 o 
  -1  -4  14       39.84       52.40      2.95 o 
   0  -4  14        5.45        1.47      0.68 o 
  -5  -3  14        3.72       12.50      1.84 o 
  -4  -3  14        3.78       15.13      2.88 o 
  -3  -3  14        0.37        1.98      0.84 o 
  -2  -3  14      177.18      204.15      3.81 o 
  -1  -3  14        4.95       77.16      2.62 o 
   0  -3  14      226.61      267.66      6.98 o 
  -5  -2  14        2.20        4.23      2.05 o 
  -4  -2  14       52.97       37.15      6.85 o 
  -3  -2  14      113.41      112.28      4.15 o 
  -2  -2  14      110.71      110.53      5.58 o 
  -1  -2  14      633.86      654.07     14.69 o 
  -5  -1  14      202.99      188.87      4.37 o 
  -4  -1  14      206.74      189.49      5.63 o 
  -3  -1  14       34.92       25.22      4.47 o 
  -2  -1  14      525.03      536.36     19.26 o 
  -1  -1  14       36.02       32.65      5.04 o 
  -5   0  14      243.34      236.26      5.12 o 
  -4   0  14       23.89       28.63      7.01 o 
  -3   0  14      466.07      532.70      9.33 o 
  -2   0  14       51.24       40.67      6.04 o 
  -1   0  14       24.58       16.12      2.61 o 
   0   0  14        2.03        1.30      1.35 o 
  -5   1  14        2.04        2.18      1.03 o 
  -4   1  14      293.42      343.87     11.80 o 
  -3   1  14       33.49       29.39      4.75 o 
  -2   1  14       56.56       43.07      6.89 o 
  -1   1  14       86.13       93.16      4.82 o 
  -4   2  14       88.56      104.77     12.70 o 
  -3   2  14       70.25       86.71     11.60 o 
  -2  -4  15      575.21      580.26     11.92 o 
  -3  -3  15      218.78      341.91      6.16 o 
  -2  -3  15       86.39       91.94      3.76 o 
  -3  -2  15       55.24       55.63     13.42 o 
  -2  -2  15        1.21        2.43      0.85 o 
                                                 
